# Supplementary material for: Diversity of Plasmids and Genes Encoding Resistance to Extended-Spectrum β-Lactamase in Escherichia coli from Different Animal Sources
Source: Microorganisms. 2021 May 13;9(5):1057. doi: 10.3390/microorganisms9051057 (PMC8153348; doi:10.3390/microorganisms9051057)
Supplement: Supplementary file 1 [file microorganisms-09-01057-s001.zip › Table S5 AMR_VF_Report.xlsx]

## Sheet: Salinity_VF_Report_byGene.txt
Table S5: vireluence factor genes and percent identity.
strain	Contig	VF Gene	%Identity	Length	Location	Coverage
Escherichia_coli_11128	AP010963.1	VFG000842_hlyC	100	516	1..516	100
Escherichia_coli_11128	AP010960.1	VFG035621_aec25	100	1332	252500..253831	100
Escherichia_coli_11128	AP010960.1	VFG035645_aec24	100	525	253834..254358	100
Escherichia_coli_11128	AP010960.1	VFG035721_ECO111_0230	100	1851	256705..258555	100
Escherichia_coli_11128	AP010960.1	VFG035745_aec19	100	414	258559..258972	100
Escherichia_coli_11128	AP010960.1	VFG035769_aec18	100	1476	258979..260454	100
Escherichia_coli_11128	AP010960.1	VFG035793_aec17	100	501	260764..261264	100
Escherichia_coli_11128	AP010960.1	VFG035808_hcp	100	519	261961..262479	100
Escherichia_coli_11128	AP010960.1	VFG035844_aec15	100	2109	1858666..1860774	100
Escherichia_coli_11128	AP010960.1	VFG035951_upaG/ehaG	100	4851	4442555..4447405	100
Escherichia_coli_11128	AP010960.1	VFG035982_ehaA	100	3984	368331..372314	100
Escherichia_coli_11128	AP010960.1	VFG036051_hlyE/clyA	100	912	1524323..1525234	100
Escherichia_coli_11128	AP010960.1	VFG040946_gspM	99.814	537	3759639..3760175	100
Escherichia_coli_11128	AP010960.1	VFG040947_gspL	98.388	1179	3760177..3761355	100
Escherichia_coli_11128	AP010960.1	VFG040951_gspH	98.936	564	3763296..3763859	100
Escherichia_coli_11128	AP010960.1	VFG040952_gspG	99.561	456	3763863..3764318	100
Escherichia_coli_11128	AP010960.1	VFG040953_gspF	99.918	1224	3764335..3765558	100
Escherichia_coli_11128	AP010960.1	VFG040956_gspC	99.271	960	3769141..3770100	100
Escherichia_coli_11128	AP010960.1	VFG035595_aec26	100	762	251734..252495	100
Escherichia_coli_11128	AP010960.1	VFG035543_aec28	100	744	248148..248891	100
Escherichia_coli_11128	AP010960.1	VFG035518_aec29	100	1413	246731..248143	100
Escherichia_coli_11128	AP010960.1	VFG045865_ycbQ	100	552	1087013..1087564	100
Escherichia_coli_11128	AP010960.1	VFG034857_espX1	100	1422	20852..22273	100
Escherichia_coli_11128	AP010960.1	VFG034893_espX7	100	2349	1484185..1486533	100
Escherichia_coli_11128	AP010960.1	VFG046070_csgE	99.744	390	1354421..1354810	100
Escherichia_coli_11128	AP010960.1	VFG034930_lifA/efa1	100	9672	5087662..5097333	100
Escherichia_coli_11128	AP010960.1	VFG034940_nleB1	100	990	3712727..3713716	100
Escherichia_coli_11128	AP010960.1	VFG034954_nleE	100	675	5099207..5099881	100
Escherichia_coli_11128	AP010960.1	VFG045887_ycbR	100	702	1087647..1088348	100
Escherichia_coli_11128	AP010960.1	VFG034975_nleG-1	100	648	2006586..2007233	100
Escherichia_coli_11128	AP010960.1	VFG041049_Z0263	100	225	260505..260729	100
Escherichia_coli_11128	AP010960.1	VFG034986_nleG2-2	100	576	1771065..1771640	100
Escherichia_coli_11128	AP010960.1	VFG035025_nleG6-1	100	630	1771713..1772342	100
Escherichia_coli_11128	AP010960.1	VFG035037_nleG6-3	99.792	480	4996286..4996765	100
Escherichia_coli_11128	AP010960.1	VFG035051_nleG7	100	651	1977505..1978155	100
Escherichia_coli_11128	AP010960.1	VFG035060_nleG8-2	100	651	4998032..4998682	100
Escherichia_coli_11128	AP010960.1	VFG035071_nleH1-1	100	882	882149..883030	100
Escherichia_coli_11128	AP010960.1	VFG035073_nleH2	100	912	2009696..2010607	100
Escherichia_coli_11128	AP010960.1	VFG035444_aec32	100	483	241320..241802	100
Escherichia_coli_11128	AP010960.1	VFG035470_aec31	100	1353	241826..243178	100
Escherichia_coli_11128	AP010960.1	VFG035012_nleG5-1	100	642	1772424..1773065	100
Escherichia_coli_11128	AP010960.1	VFG041050_Z0265	99.306	144	261691..261834	100
Escherichia_coli_11128	AP010960.1	VFG041051_vgrG	98.133	2142	262689..264830	100
Escherichia_coli_11128	AP010960.1	VFG042402_ycbU	98.952	477	1092112..1092588	100
Escherichia_coli_11128	AP010960.1	VFG043090_cheB	98.667	1050	2456469..2457518	100
Escherichia_coli_11128	AP010960.1	VFG043091_cheR	99.303	861	2457521..2458381	100
Escherichia_coli_11128	AP010960.1	VFG043092_tar/cheM	98.496	1662	2460050..2461711	100
Escherichia_coli_11128	AP010960.1	VFG043093_cheW	99.405	504	2461856..2462359	100
Escherichia_coli_11128	AP010960.1	VFG043094_cheA	98.779	1965	2462380..2464344	100
Escherichia_coli_11128	AP010960.1	VFG043096_motA	99.099	888	2465272..2466159	100
Escherichia_coli_11128	AP010960.1	VFG043097_flhC	99.309	579	2466286..2466864	100
Escherichia_coli_11128	AP010960.1	VFG043098_flhD	98.889	360	2466867..2467226	100
Escherichia_coli_11128	AP010960.1	VFG043089_cheY	99.231	390	2456065..2456454	100
Escherichia_coli_11128	AP010960.1	VFG043101_fliA	99.028	720	2489313..2490032	100
Escherichia_coli_11128	AP010960.1	VFG043108_fliG	99.197	996	2506869..2507864	100
Escherichia_coli_11128	AP010960.1	VFG043111_fliJ	100	444	2509935..2510378	100
Escherichia_coli_11128	AP010960.1	VFG043113_fliL	98.71	465	2511607..2512071	100
Escherichia_coli_11128	AP010960.1	VFG043115_fliN	98.792	414	2513077..2513490	100
Escherichia_coli_11128	AP010960.1	VFG043116_fliO	99.454	366	2513493..2513858	100
Escherichia_coli_11128	AP010960.1	VFG043119_fliR	99.746	786	2514882..2515667	100
Escherichia_coli_11128	AP010960.1	VFG045792_csgB	99.586	483	1356192..1356674	100
Escherichia_coli_11128	AP010960.1	VFG043544_Z1307	100	1041	1108170..1109210	100
Escherichia_coli_11128	AP010960.1	VFG043105_fliT	99.18	366	2495080..2495445	100
Escherichia_coli_11128	AP010960.1	VFG034847_espW	100	1059	4996895..4997953	100
Escherichia_coli_11128	AP010960.1	VFG043088_cheZ	99.38	645	2455410..2456054	100
Escherichia_coli_11128	AP010960.1	VFG043083_flgK	98.358	1644	1390610..1392253	100
Escherichia_coli_11128	AP010960.1	VFG042404_ycbF	98.374	738	1093077..1093814	100
Escherichia_coli_11128	AP010960.1	VFG042590_stgA	99.825	573	4585469..4586041	100
Escherichia_coli_11128	AP010960.1	VFG042591_stgB	100	732	4584690..4585421	100
Escherichia_coli_11128	AP010960.1	VFG042592_stgC	99.802	2523	4582143..4584665	100
Escherichia_coli_11128	AP010960.1	VFG045794_csgC	98.498	333	1357229..1357561	100
Escherichia_coli_11128	AP010960.1	VFG042713_Z2200	99.113	564	1926424..1926987	100
Escherichia_coli_11128	AP010960.1	VFG042714_Z2201	98.194	720	1925353..1926072	100
Escherichia_coli_11128	AP010960.1	VFG042725_csgG	98.321	834	1353120..1353953	100
Escherichia_coli_11128	AP010960.1	VFG043087_flhB	98.433	1149	2454060..2455208	100
Escherichia_coli_11128	AP010960.1	VFG042726_csgF	99.76	417	1353980..1354396	100
Escherichia_coli_11128	AP010960.1	VFG043074_flgB	99.281	417	1383287..1383703	100
Escherichia_coli_11128	AP010960.1	VFG043075_flgC	98.765	405	1383707..1384111	100
Escherichia_coli_11128	AP010960.1	VFG043076_flgD	98.707	696	1384123..1384818	100
Escherichia_coli_11128	AP010960.1	VFG043077_flgE	98.343	1206	1384843..1386048	100
Escherichia_coli_11128	AP010960.1	VFG043078_flgF	98.016	756	1386068..1386823	100
Escherichia_coli_11128	AP010960.1	VFG043079_flgG	99.361	783	1386961..1387743	100
Escherichia_coli_11128	AP010960.1	VFG043080_flgH	99.428	699	1387796..1388494	100
Escherichia_coli_11128	AP010960.1	VFG043082_flgJ	98.514	942	1389603..1390544	100
Escherichia_coli_11128	AP010960.1	VFG043072_flgN	98.561	417	1381683..1382099	100
Escherichia_coli_11128	AP010960.1	VFG045904_ycbS	100	2601	1088373..1090973	100
Escherichia_coli_11128	AP010960.1	VFG034823_espR1	100	1332	1878532..1879863	100
Escherichia_coli_11128	AP010960.1	VFG034813_espO1-2	100	291	2007932..2008222	100
Escherichia_coli_11128	AP010960.1	VFG033333_fimG	100	504	5279746..5280249	100
Escherichia_coli_11128	AP010960.1	VFG033335_fimG	99.405	504	1921600..1922103	100
Escherichia_coli_11128	AP010960.1	VFG033361_fimH	100	903	5280269..5281171	100
Escherichia_coli_11128	AP010960.1	VFG033428_ECO111_3735	100	279	3721595..3721873	100
Escherichia_coli_11128	AP010960.1	VFG033437_escF	100	222	3721879..3722100	100
Escherichia_coli_11128	AP010960.1	VFG033446_cesD2	100	408	3722135..3722542	100
Escherichia_coli_11128	AP010960.1	VFG033455_espB	100	963	3722549..3723511	100
Escherichia_coli_11128	AP010960.1	VFG033464_espD	100	1143	3723532..3724674	100
Escherichia_coli_11128	AP010960.1	VFG033307_fimF	99.812	531	1922116..1922646	100
Escherichia_coli_11128	AP010960.1	VFG033473_espA	100	579	3724687..3725265	100
Escherichia_coli_11128	AP010960.1	VFG033491_escD	100	1221	3726522..3727742	100
Escherichia_coli_11128	AP010960.1	VFG033500_cesT	100	471	3730895..3731365	100
Escherichia_coli_11128	AP010960.1	VFG033509_cesF	100	363	3734354..3734716	100
Escherichia_coli_11128	AP010960.1	VFG033518_sepQ	100	918	3735435..3736352	100
Escherichia_coli_11128	AP010960.1	VFG033534_ECO111_3751	100	378	3736724..3737101	100
Escherichia_coli_11128	AP010960.1	VFG033543_escN	100	1341	3737104..3738444	100
Escherichia_coli_11128	AP010960.1	VFG033568_rorf8	100	429	3741318..3741746	100
Escherichia_coli_11128	AP010960.1	VFG033577_escJ	100	573	3741749..3742321	100
Escherichia_coli_11128	AP010960.1	VFG033482_sepL	100	1056	3725324..3726379	100
Escherichia_coli_11128	AP010960.1	VFG033585_sepD	100	456	3742327..3742782	100
Escherichia_coli_11128	AP010960.1	VFG033305_fimF	100	531	5279203..5279733	100
Escherichia_coli_11128	AP010960.1	VFG033278_fimD	100	2754	5275243..5277996	100
Escherichia_coli_11128	AP010960.1	VFG001731_c3610	99.713	2091	1310392..1312482	100
Escherichia_coli_11128	AP010960.1	VFG001829_stxB	100	270	3335030..3335299	100
Escherichia_coli_11128	AP010960.1	VFG046023_hofC/hcpC	100	1203	116162..117364	100
Escherichia_coli_11128	AP010960.1	VFG012978_entA	99.465	747	674877..675623	100
Escherichia_coli_11128	AP010960.1	VFG012989_entE	98.324	1611	672396..674006	100
Escherichia_coli_11128	AP010960.1	VFG012996_entC	99.49	1176	671211..672386	100
Escherichia_coli_11128	AP010960.1	VFG013002_entF	98.223	3882	660489..664370	100
Escherichia_coli_11128	AP010960.1	VFG013007_entD	99.683	630	655791..656420	100
Escherichia_coli_11128	AP010960.1	VFG033280_fimD	99.133	2652	1922660..1925311	100
Escherichia_coli_11128	AP010960.1	VFG013014_fepA	98.974	2241	656586..658826	100
Escherichia_coli_11128	AP010960.1	VFG020176_fepB	98.015	957	669886..670842	100
Escherichia_coli_11128	AP010960.1	VFG033064_eae	100	2808	3728030..3730837	100
Escherichia_coli_11128	AP010960.1	VFG033067_paa	100	747	1987732..1988478	100
Escherichia_coli_11128	AP010960.1	VFG033169_fimB	100	603	5271105..5271707	100
Escherichia_coli_11128	AP010960.1	VFG033190_fimE	100	597	5272185..5272781	100
Escherichia_coli_11128	AP010960.1	VFG033211_fimA	100	549	5273262..5273810	100
Escherichia_coli_11128	AP010960.1	VFG033234_fimI	100	525	4375688..4376212	100
Escherichia_coli_11128	AP010960.1	VFG033257_fimC	100	726	5274451..5275176	100
Escherichia_coli_11128	AP010960.1	VFG013031_fepD	98.507	1005	667517..668521	100
Escherichia_coli_11128	AP010960.1	VFG043545_ECS88_3547	99.774	885	3975847..3976731	100
Escherichia_coli_11128	AP010960.1	VFG033602_cesD	100	456	3744334..3744789	100
Escherichia_coli_11128	AP010960.1	VFG033619_glrR	100	372	3745642..3746013	100
Escherichia_coli_11128	AP010960.1	VFG033980_iucB	100	948	1336510..1337457	100
Escherichia_coli_11128	AP010960.1	VFG033994_iucA	100	1782	1334728..1336509	100
Escherichia_coli_11128	AP010960.1	VFG045948_ppdD/hcpA	100	441	118749..119189	100
Escherichia_coli_11128	AP010960.1	VFG034605_cfaA	100	717	3911160..3911876	100
Escherichia_coli_11128	AP010960.1	VFG034616_cfaB	100	501	3910630..3911130	100
Escherichia_coli_11128	AP010960.1	VFG034641_cfaD	100	1089	3906769..3907857	100
Escherichia_coli_11128	AP010960.1	VFG034664_ibeB	100	1374	642802..644175	100
Escherichia_coli_11128	AP010960.1	VFG034705_ibeC	100	1734	4836062..4837795	100
Escherichia_coli_11128	AP010963.1	VFG033891_hlyA	99.867	2997	518..3514	100
Escherichia_coli_11128	AP010963.1	VFG034707_ibeC	99.935	1545	69474..71018	100
Escherichia_coli_11128	AP010960.1	VFG034752_espK	100	1362	1491836..1493197	100
Escherichia_coli_11128	AP010960.1	VFG034763_espL2	99.879	1650	5101528..5103177	100
Escherichia_coli_11128	AP010960.1	VFG034770_espL2	100	1650	3710469..3712118	100
Escherichia_coli_11128	AP010960.1	VFG034777_espL4	100	1575	4907168..4908742	100
Escherichia_coli_11128	AP010960.1	VFG034784_espM1	100	591	2005812..2006402	100
Escherichia_coli_11128	AP010960.1	VFG034793_espM2	100	591	4998865..4999455	100
Escherichia_coli_11128	AP010960.1	VFG034801_espN	100	3402	1487124..1490525	100
Escherichia_coli_11128	AP010960.1	VFG034803_espO1-1	100	276	1491500..1491775	100
Escherichia_coli_11128	AP010960.1	VFG034744_tccP2	100	894	1146532..1147425	100
Escherichia_coli_11128	AP010960.1	VFG033610_glrA	100	414	3745173..3745586	100
Escherichia_coli_11128	AP010963.1	VFG033882_hlyB	100	2121	3564..5684	100
Escherichia_coli_11128	AP010960.1	VFG033867_stx2B	100	270	2424080..2424349	100
Escherichia_coli_11128	AP010960.1	VFG033628_ECO111_3763	100	459	3746209..3746667	100
Escherichia_coli_11128	AP010960.1	VFG033657_escR	100	654	3748739..3749392	100
Escherichia_coli_11128	AP010960.1	VFG033673_ECO111_3768	100	696	3749397..3750092	100
Escherichia_coli_11128	AP010960.1	VFG033700_ECO111_3771	100	219	3750960..3751178	100
Escherichia_coli_11128	AP010960.1	VFG033709_ler	100	390	3751193..3751582	100
Escherichia_coli_11128	AP010960.1	VFG033718_ECO111_3730	100	819	3716356..3717174	100
Escherichia_coli_11128	AP010960.1	VFG033727_espG	100	1197	3717302..3718498	100
Escherichia_coli_11128	AP010960.1	VFG033735_espH	100	510	3734895..3735404	100
Escherichia_coli_11128	AP010963.1	VFG033875_hlyD	99.931	1440	5688..7127	100
Escherichia_coli_11128	AP010960.1	VFG033744_espF	100	789	3720611..3721399	100
Escherichia_coli_11128	AP010960.1	VFG033762_map	100	612	3733478..3734089	100
Escherichia_coli_11128	AP010960.1	VFG033770_sepZ	100	297	3740990..3741286	100
Escherichia_coli_11128	AP010960.1	VFG033779_espJ	100	654	886497..887150	100
Escherichia_coli_11128	AP010960.1	VFG033794_nleA	100	1323	2904160..2905482	100
Escherichia_coli_11128	AP010960.1	VFG033802_nleC	100	987	2393012..2393998	100
Escherichia_coli_11128	AP010960.1	VFG033849_stx1A	100	948	3334073..3335020	100
Escherichia_coli_11128	AP010960.1	VFG033859_stx2A	100	960	2424361..2425320	100
Escherichia_coli_11128	AP010960.1	VFG033753_tir	100	1656	3731500..3733155	100
Escherichia_coli_11128	AP010960.1	VFG045791_csgD	99.232	651	1354815..1355465	100
Escherichia_coli_11128	AP010960.1	VFG033772_cif	99.393	657	883254..883912	100.304
Escherichia_coli_11128	AP010960.1	VFG046073_csgA	98.246	453	1356715..1357170	100.662
Escherichia_coli_11128	AP010961.1	VFG004079_fimC	98.585	2052	91292..92634	65.4483
Escherichia_coli_11128	AP010960.1	VFG034966_nleF	99.773	570	2009191..2009630	77.193
Escherichia_coli_11128	AP010960.1	VFG034837_espV	98.844	183	1148082..1148254	94.5355
Escherichia_coli_11128	AP010960.1	VFG034925_lifA/efa1	99.692	1302	5096034..5097333	99.8464
Escherichia_coli_11128	AP010960.1	VFG034555_eaeH	99.812	4254	347484..351732	99.8825
Escherichia_coli_11128	AP010960.1	VFG043120_flk	98.794	996	3014690..3015684	99.8996
Escherichia_coli_11128	AP010960.1	VFG042593_stgD	99.069	1074	4581060..4582132	99.9069
Escherichia_coli_11128	AP010960.1	VFG035494_aec30	99.943	3525	243189..246712	99.9716
Escherichia_coli_12009	AP010958.1	VFG000837_stx2A	100	960	2897129..2898088	100
Escherichia_coli_12009	AP010958.1	VFG035594_aec26	100	762	250785..251546	100
Escherichia_coli_12009	AP010958.1	VFG035620_aec25	100	1332	251551..252882	100
Escherichia_coli_12009	AP010958.1	VFG035645_aec24	100	525	252885..253409	100
Escherichia_coli_12009	AP010958.1	VFG035696_aec22	100	1083	254711..255793	100
Escherichia_coli_12009	AP010958.1	VFG035745_aec19	100	414	257611..258024	100
Escherichia_coli_12009	AP010958.1	VFG035768_aec18	100	1476	258031..259506	100
Escherichia_coli_12009	AP010958.1	VFG035793_aec17	100	501	259816..260316	100
Escherichia_coli_12009	AP010958.1	VFG035808_hcp	100	519	261013..261531	100
Escherichia_coli_12009	AP010958.1	VFG035843_aec15	100	2109	1672238..1674346	100
Escherichia_coli_12009	AP010958.1	VFG035950_upaG/ehaG	100	4851	4700723..4705573	100
Escherichia_coli_12009	AP010958.1	VFG035981_ehaA	100	3984	332234..336217	100
Escherichia_coli_12009	AP010958.1	VFG035996_ehaB	100	2979	397860..400838	100
Escherichia_coli_12009	AP010958.1	VFG036017_cah	100	2847	5078321..5081167	100
Escherichia_coli_12009	AP010958.1	VFG036030_espI	100	4092	3873591..3877682	100
Escherichia_coli_12009	AP010958.1	VFG036053_hlyE/clyA	100	282	1362940..1363221	100
Escherichia_coli_12009	AP010958.1	VFG041049_Z0263	99.556	225	259557..259781	100
Escherichia_coli_12009	AP010958.1	VFG041050_Z0265	99.306	144	260743..260886	100
Escherichia_coli_12009	AP010958.1	VFG035542_aec28	100	744	247271..248014	100
Escherichia_coli_12009	AP010958.1	VFG035517_aec29	100	1413	245854..247266	100
Escherichia_coli_12009	AP010958.1	VFG035469_aec31	100	1353	240948..242300	100
Escherichia_coli_12009	AP010958.1	VFG035443_aec32	100	483	240442..240924	100
Escherichia_coli_12009	AP010958.1	VFG034973_nleF	100	570	2283394..2283963	100
Escherichia_coli_12009	AP010958.1	VFG034981_nleG-1	100	639	3677206..3677844	100
Escherichia_coli_12009	AP010958.1	VFG034989_nleG2-2	100	576	878563..879138	100
Escherichia_coli_12009	AP010958.1	VFG035010_nleG-3	100	573	2144840..2145412	100
Escherichia_coli_12009	AP010958.1	VFG035029_nleG6-1	100	636	2144126..2144761	100
Escherichia_coli_12009	AP010958.1	VFG035050_nleG7	100	651	5416432..5417082	100
Escherichia_coli_12009	AP010958.1	VFG035059_nleG8-2	100	651	2142211..2142861	100
Escherichia_coli_12009	AP010958.1	VFG035070_nleH1-1	100	882	876081..876962	100
Escherichia_coli_12009	AP010958.1	VFG041567_espK	98.019	1362	1319354..1320715	100
Escherichia_coli_12009	AP010958.1	VFG035087_ECO103_3357	100	510	3415188..3415697	100
Escherichia_coli_12009	AP010958.1	VFG035125_ECO103_3359	100	1338	3417302..3418639	100
Escherichia_coli_12009	AP010958.1	VFG035157_ECO103_3361	100	1653	3419314..3420966	100
Escherichia_coli_12009	AP010958.1	VFG035173_ECO103_3362	100	492	3421024..3421515	100
Escherichia_coli_12009	AP010958.1	VFG035189_ECO103_3363	100	2655	3421706..3424360	100
Escherichia_coli_12009	AP010958.1	VFG035208_ECO103_3364	100	2508	3424372..3426879	100
Escherichia_coli_12009	AP010958.1	VFG035241_ECO103_3368	100	3327	3429396..3432722	100
Escherichia_coli_12009	AP010958.1	VFG035272_ECO103_3371	100	1761	3436724..3438484	100
Escherichia_coli_12009	AP010958.1	VFG035316_ECO103_3374	100	429	3440048..3440476	100
Escherichia_coli_12009	AP010958.1	VFG035106_ECO103_3358	100	1539	3415746..3417284	100
Escherichia_coli_12009	AP010958.1	VFG046070_csgE	99.744	390	1186895..1187284	100
Escherichia_coli_12009	AP010958.1	VFG042402_ycbU	100	477	1089067..1089543	100
Escherichia_coli_12009	AP010958.1	VFG042725_csgG	98.321	834	1185594..1186427	100
Escherichia_coli_12009	AP010958.1	VFG043101_fliA	99.028	720	2242331..2243050	100
Escherichia_coli_12009	AP010958.1	VFG043108_fliG	99.197	996	2254149..2255144	100
Escherichia_coli_12009	AP010958.1	VFG043111_fliJ	100	444	2257215..2257658	100
Escherichia_coli_12009	AP010958.1	VFG043113_fliL	98.71	465	2258887..2259351	100
Escherichia_coli_12009	AP010958.1	VFG043115_fliN	99.517	414	2260357..2260770	100
Escherichia_coli_12009	AP010958.1	VFG043117_fliP	98.645	738	2261138..2261875	100
Escherichia_coli_12009	AP010958.1	VFG043544_Z1307	100	1041	1105124..1106164	100
Escherichia_coli_12009	AP010958.1	VFG043545_ECS88_3547	99.774	885	3992259..3993143	100
Escherichia_coli_12009	AP010958.1	VFG043766_stx2B	100	270	2896848..2897117	100
Escherichia_coli_12009	AP010958.1	VFG045791_csgD	99.078	651	1187289..1187939	100
Escherichia_coli_12009	AP010958.1	VFG045792_csgB	99.586	483	1188666..1189148	100
Escherichia_coli_12009	AP010958.1	VFG045794_csgC	98.498	333	1189703..1190035	100
Escherichia_coli_12009	AP010958.1	VFG045865_ycbQ	100	552	1083968..1084519	100
Escherichia_coli_12009	AP010958.1	VFG045887_ycbR	100	702	1084602..1085303	100
Escherichia_coli_12009	AP010958.1	VFG045923_ycbT	100	1071	1087919..1088989	100
Escherichia_coli_12009	AP010958.1	VFG045947_ppdD/hcpA	100	441	118710..119150	100
Escherichia_coli_12009	AP010958.1	VFG046022_hofC/hcpA	100	1203	116123..117325	100
Escherichia_coli_12009	AP010958.1	VFG043099_fliY	98.002	801	2240846..2241646	100
Escherichia_coli_12009	AP010958.1	VFG043098_flhD	98.889	360	2219886..2220245	100
Escherichia_coli_12009	AP010958.1	VFG043097_flhC	99.482	579	2219305..2219883	100
Escherichia_coli_12009	AP010958.1	VFG043096_motA	98.986	888	2218291..2219178	100
Escherichia_coli_12009	AP010958.1	VFG042726_csgF	99.76	417	1186454..1186870	100
Escherichia_coli_12009	AP010958.1	VFG043072_flgN	98.561	417	1214159..1214575	100
Escherichia_coli_12009	AP010958.1	VFG043074_flgB	99.281	417	1215763..1216179	100
Escherichia_coli_12009	AP010958.1	VFG043075_flgC	98.765	405	1216183..1216587	100
Escherichia_coli_12009	AP010958.1	VFG043076_flgD	98.707	696	1216599..1217294	100
Escherichia_coli_12009	AP010958.1	VFG043077_flgE	98.426	1206	1217319..1218524	100
Escherichia_coli_12009	AP010958.1	VFG043078_flgF	98.148	756	1218544..1219299	100
Escherichia_coli_12009	AP010958.1	VFG043079_flgG	99.361	783	1219437..1220219	100
Escherichia_coli_12009	AP010958.1	VFG042714_Z2201	98.472	720	1735563..1736282	100
Escherichia_coli_12009	AP010958.1	VFG043080_flgH	99.571	699	1220272..1220970	100
Escherichia_coli_12009	AP010958.1	VFG043087_flhB	98.433	1149	2207082..2208230	100
Escherichia_coli_12009	AP010958.1	VFG043088_cheZ	99.225	645	2208432..2209076	100
Escherichia_coli_12009	AP010958.1	VFG043089_cheY	98.974	390	2209087..2209476	100
Escherichia_coli_12009	AP010958.1	VFG043090_cheB	98.667	1050	2209491..2210540	100
Escherichia_coli_12009	AP010958.1	VFG043091_cheR	98.955	861	2210543..2211403	100
Escherichia_coli_12009	AP010958.1	VFG043092_tar/cheM	98.556	1662	2213069..2214730	100
Escherichia_coli_12009	AP010958.1	VFG043093_cheW	99.405	504	2214875..2215378	100
Escherichia_coli_12009	AP010958.1	VFG043094_cheA	98.779	1965	2215399..2217363	100
Escherichia_coli_12009	AP010958.1	VFG043083_flgK	98.418	1644	1223086..1224729	100
Escherichia_coli_12009	AP010958.1	VFG034953_nleB2-2	100	981	874459..875439	100
Escherichia_coli_12009	AP010958.1	VFG034954_nleE	100	675	3639773..3640447	100
Escherichia_coli_12009	AP010958.1	VFG034939_nleB1	100	990	3638735..3639724	100
Escherichia_coli_12009	AP010958.1	VFG033427_ECO103_3601	100	279	3679971..3680249	100
Escherichia_coli_12009	AP010958.1	VFG033436_escF	100	222	3680255..3680476	100
Escherichia_coli_12009	AP010958.1	VFG033445_cesD2	100	408	3680513..3680920	100
Escherichia_coli_12009	AP010958.1	VFG033454_espB	100	945	3680927..3681871	100
Escherichia_coli_12009	AP010958.1	VFG033463_espD	100	1143	3681892..3683034	100
Escherichia_coli_12009	AP010958.1	VFG033472_espA	100	579	3683047..3683625	100
Escherichia_coli_12009	AP010958.1	VFG033481_sepL	100	1056	3683683..3684738	100
Escherichia_coli_12009	AP010958.1	VFG033490_escD	100	1221	3684881..3686101	100
Escherichia_coli_12009	AP010958.1	VFG033499_cesT	100	471	3689282..3689752	100
Escherichia_coli_12009	AP010958.1	VFG033508_cesF	100	360	3692810..3693169	100
Escherichia_coli_12009	AP010958.1	VFG033517_sepQ	100	918	3693934..3694851	100
Escherichia_coli_12009	AP010958.1	VFG033542_escN	100	1341	3695603..3696943	100
Escherichia_coli_12009	AP010958.1	VFG033567_ECO103_3622	100	429	3699817..3700245	100
Escherichia_coli_12009	AP010958.1	VFG033576_escJ	100	573	3700247..3700819	100
Escherichia_coli_12009	AP010958.1	VFG033584_sepD	100	456	3700825..3701280	100
Escherichia_coli_12009	AP010958.1	VFG033601_cesD	100	456	3702832..3703287	100
Escherichia_coli_12009	AP010958.1	VFG033609_glrA	100	414	3703673..3704086	100
Escherichia_coli_12009	AP010958.1	VFG033360_fimH	100	903	5303684..5304586	100
Escherichia_coli_12009	AP010958.1	VFG033332_fimG	100	504	5303161..5303664	100
Escherichia_coli_12009	AP010958.1	VFG033307_fimF	100	531	1732326..1732856	100
Escherichia_coli_12009	AP010958.1	VFG033304_fimF	100	531	5302618..5303148	100
Escherichia_coli_12009	AP010959.1	VFG000842_hlyC	100	516	32094..32609	100
Escherichia_coli_12009	AP010959.1	VFG000843_hlyD	100	1440	25483..26922	100
Escherichia_coli_12009	AP010958.1	VFG001829_stxB	100	270	5388661..5388930	100
Escherichia_coli_12009	AP010958.1	VFG012978_entA	99.331	747	666343..667089	100
Escherichia_coli_12009	AP010958.1	VFG012989_entE	98.076	1611	663862..665472	100
Escherichia_coli_12009	AP010958.1	VFG012996_entC	99.49	1176	662677..663852	100
Escherichia_coli_12009	AP010958.1	VFG013007_entD	99.841	630	647251..647880	100
Escherichia_coli_12009	AP010958.1	VFG013027_fepD	98.507	1005	658977..659981	100
Escherichia_coli_12009	AP010958.1	VFG034942_nleB2	100	981	2285571..2286551	100
Escherichia_coli_12009	AP010958.1	VFG020176_fepB	98.224	957	661346..662302	100
Escherichia_coli_12009	AP010958.1	VFG033071_paa	100	747	1798535..1799281	100
Escherichia_coli_12009	AP010958.1	VFG033168_fimB	100	603	5295834..5296436	100
Escherichia_coli_12009	AP010958.1	VFG033189_fimE	100	597	5296914..5297510	100
Escherichia_coli_12009	AP010958.1	VFG033210_fimA	100	549	5297991..5298539	100
Escherichia_coli_12009	AP010958.1	VFG033234_fimI	100	525	4826740..4827264	100
Escherichia_coli_12009	AP010958.1	VFG033256_fimC	100	726	5299180..5299905	100
Escherichia_coli_12009	AP010958.1	VFG033277_fimD	100	2637	5299972..5302608	100
Escherichia_coli_12009	AP010958.1	VFG033280_fimD	99.397	2652	1732870..1735521	100
Escherichia_coli_12009	AP010958.1	VFG033063_eae	100	2847	3686375..3689221	100
Escherichia_coli_12009	AP010958.1	VFG033627_ECO103_3629	100	459	3704715..3705173	100
Escherichia_coli_12009	AP010958.1	VFG033618_glrR	100	357	3704162..3704518	100
Escherichia_coli_12009	AP010958.1	VFG033699_ECO103_3637	100	219	3709466..3709684	100
Escherichia_coli_12009	AP010958.1	VFG033672_ECO103_3634	100	696	3707903..3708598	100
Escherichia_coli_12009	AP010958.1	VFG034628_cfaC	100	2703	3922888..3925590	100
Escherichia_coli_12009	AP010958.1	VFG034640_cfaD	100	1089	3921803..3922891	100
Escherichia_coli_12009	AP010958.1	VFG034663_ibeB	100	1383	634387..635769	100
Escherichia_coli_12009	AP010958.1	VFG034703_ibeC	100	1734	4856282..4858015	100
Escherichia_coli_12009	AP010959.1	VFG034704_ibeC	100	1722	19984..21705	100
Escherichia_coli_12009	AP010958.1	VFG034743_tccP2	100	753	2388096..2388848	100
Escherichia_coli_12009	AP010958.1	VFG034751_espK	100	1362	2334673..2336034	100
Escherichia_coli_12009	AP010958.1	VFG034769_espL2	100	1650	5108913..5110562	100
Escherichia_coli_12009	AP010958.1	VFG034792_espM2	100	591	2141437..2142027	100
Escherichia_coli_12009	AP010958.1	VFG034800_espN	100	3327	1315651..1318977	100
Escherichia_coli_12009	AP010958.1	VFG034807_espO1-1	100	276	2336097..2336372	100
Escherichia_coli_12009	AP010958.1	VFG034822_espR1	100	1332	1692103..1693434	100
Escherichia_coli_12009	AP010958.1	VFG034846_espW	100	1059	2142940..2143998	100
Escherichia_coli_12009	AP010958.1	VFG034856_espX1	100	1422	22137..23558	100
Escherichia_coli_12009	AP010958.1	VFG034892_espX7	100	2349	1312636..1314984	100
Escherichia_coli_12009	AP010958.1	VFG034929_lifA/efa1	100	9672	3642322..3651993	100
Escherichia_coli_12009	AP010958.1	VFG034604_cfaA	100	717	3926194..3926910	100
Escherichia_coli_12009	AP010958.1	VFG034554_eaeH	100	4254	311380..315633	100
Escherichia_coli_12009	AP010958.1	VFG034616_cfaB	100	501	3925664..3926164	100
Escherichia_coli_12009	AP010958.1	VFG034519_ecpE	100	711	301516..302226	100
Escherichia_coli_12009	AP010958.1	VFG033708_ler	100	390	3709699..3710088	100
Escherichia_coli_12009	AP010958.1	VFG033717_ECO103_3640	100	819	3712571..3713389	100
Escherichia_coli_12009	AP010958.1	VFG033726_espG	100	1197	3711228..3712424	100
Escherichia_coli_12009	AP010958.1	VFG033734_espH	100	516	3693388..3693903	100
Escherichia_coli_12009	AP010958.1	VFG033743_espF	100	885	3678871..3679755	100
Escherichia_coli_12009	AP010958.1	VFG033752_tir	100	1617	3689885..3691501	100
Escherichia_coli_12009	AP010958.1	VFG033761_map	100	612	3691948..3692559	100
Escherichia_coli_12009	AP010958.1	VFG033769_sepZ	100	297	3699488..3699784	100
Escherichia_coli_12009	AP010958.1	VFG033850_stx1A	100	957	5387695..5388651	100
Escherichia_coli_12009	AP010959.1	VFG033882_hlyB	100	2121	26926..29046	100
Escherichia_coli_12009	AP010959.1	VFG033890_hlyA	100	2997	29096..32092	100
Escherichia_coli_12009	AP010958.1	VFG034380_ecpR	100	591	307770..308360	100
Escherichia_coli_12009	AP010958.1	VFG034408_ecpA	100	588	307108..307695	100
Escherichia_coli_12009	AP010958.1	VFG034435_ecpB	100	669	306379..307047	100
Escherichia_coli_12009	AP010958.1	VFG033793_nleA	100	1239	879476..880714	100
Escherichia_coli_12009	AP010958.1	VFG046073_csgA	98.246	453	1189189..1189644	100.662
Escherichia_coli_12009	AP010958.1	VFG036012_cah	99.89	2814	3665135..3666954	64.6766
Escherichia_coli_12009	AP010958.1	VFG034837_espV	98.844	183	2387267..2387439	94.5355
Escherichia_coli_12009	AP010958.1	VFG043104_fliS	98.458	411	2246412..2246800	94.6472
Escherichia_coli_12009	AP010958.1	VFG033335_fimG	99.401	504	1730497..1730997	99.4048
Escherichia_coli_12009	AP010958.1	VFG033772_cif	99.695	657	877186..877841	99.8478
Escherichia_coli_12009	AP010958.1	VFG043120_flk	98.794	996	2831987..2832981	99.8996
Escherichia_coli_12009	AP010958.1	VFG034777_espL4	98.921	1575	4929522..4931095	99.9365
Escherichia_coli_2011C-3493	CP003289.1	VFG000635_pic	100	3213	919718..922930	100
Escherichia_coli_2011C-3493	CP003289.1	VFG041004_aaiX	100	399	916235..916633	100
Escherichia_coli_2011C-3493	CP003289.1	VFG041049_Z0263	100	225	4190652..4190876	100
Escherichia_coli_2011C-3493	CP003289.1	VFG041050_Z0265	99.306	144	4189547..4189690	100
Escherichia_coli_2011C-3493	CP003289.1	VFG042402_ycbU	100	477	3380401..3380877	100
Escherichia_coli_2011C-3493	CP003289.1	VFG042590_stgA	99.651	573	5240188..5240760	100
Escherichia_coli_2011C-3493	CP003289.1	VFG042591_stgB	100	732	5240808..5241539	100
Escherichia_coli_2011C-3493	CP003289.1	VFG042592_stgC	99.802	2523	5241564..5244086	100
Escherichia_coli_2011C-3493	CP003289.1	VFG042593_stgD	99.255	1074	5244097..5245170	100
Escherichia_coli_2011C-3493	CP003289.1	VFG042713_Z2200	98.936	564	2645094..2645657	100
Escherichia_coli_2011C-3493	CP003289.1	VFG042714_Z2201	98.194	720	2645982..2646701	100
Escherichia_coli_2011C-3493	CP003289.1	VFG042718_Z2206	98.251	915	2650513..2651427	100
Escherichia_coli_2011C-3493	CP003289.1	VFG042725_csgG	98.321	834	3136192..3137025	100
Escherichia_coli_2011C-3493	CP003289.1	VFG042726_csgF	99.76	417	3135749..3136165	100
Escherichia_coli_2011C-3493	CP003289.1	VFG043072_flgN	98.321	417	3108045..3108461	100
Escherichia_coli_2011C-3493	CP003289.1	VFG043074_flgB	99.281	417	3106441..3106857	100
Escherichia_coli_2011C-3493	CP003289.1	VFG041002_aaiV	100	408	914172..914579	100
Escherichia_coli_2011C-3493	CP003289.1	VFG041001_aaiU	100	1155	912633..913787	100
Escherichia_coli_2011C-3493	CP003289.1	VFG041000_aaiT	100	567	911588..912154	100
Escherichia_coli_2011C-3493	CP003289.1	VFG040997_aaiQ	99.071	323	906350..906672	100
Escherichia_coli_2011C-3493	CP003289.1	VFG035846_aec15	100	2109	2710705..2712813	100
Escherichia_coli_2011C-3493	CP003291.1	VFG035905_aatA	100	1239	67521..68759	100
Escherichia_coli_2011C-3493	CP003291.1	VFG035919_aatC	100	630	66181..66810	100
Escherichia_coli_2011C-3493	CP003291.1	VFG035925_aatD	100	1149	64953..66101	100
Escherichia_coli_2011C-3493	CP003289.1	VFG035932_pet	100	3858	4743678..4747535	100
Escherichia_coli_2011C-3493	CP003289.1	VFG035953_upaG/ehaG	100	4851	150183..155033	100
Escherichia_coli_2011C-3493	CP003289.1	VFG035984_ehaA	100	3984	4087365..4091348	100
Escherichia_coli_2011C-3493	CP003289.1	VFG043075_flgC	98.519	405	3106033..3106437	100
Escherichia_coli_2011C-3493	CP003289.1	VFG035997_ehaB	100	2889	4023961..4026849	100
Escherichia_coli_2011C-3493	CP003289.1	VFG036053_hlyE/clyA	100	282	3023194..3023475	100
Escherichia_coli_2011C-3493	CP003291.1	VFG036086_aggR	100	798	6865..7662	100
Escherichia_coli_2011C-3493	CP003289.1	VFG040946_gspM	100	537	855900..856436	100
Escherichia_coli_2011C-3493	CP003289.1	VFG040950_gspI	100	372	852776..853147	100
Escherichia_coli_2011C-3493	CP003289.1	VFG040952_gspG	99.781	456	851757..852212	100
Escherichia_coli_2011C-3493	CP003289.1	VFG040954_gspE	99.799	1494	849024..850517	100
Escherichia_coli_2011C-3493	CP003289.1	VFG040956_gspC	98.854	960	845975..846934	100
Escherichia_coli_2011C-3493	CP003289.1	VFG036019_cah	100	2847	53121..55967	100
Escherichia_coli_2011C-3493	CP003289.1	VFG035808_hcp	100	519	4188902..4189420	100
Escherichia_coli_2011C-3493	CP003289.1	VFG043076_flgD	98.851	696	3105326..3106021	100
Escherichia_coli_2011C-3493	CP003289.1	VFG043078_flgF	98.677	756	3103321..3104076	100
Escherichia_coli_2011C-3493	CP003289.1	VFG043114_fliM	99.104	1005	2079667..2080671	100
Escherichia_coli_2011C-3493	CP003289.1	VFG043117_fliP	98.916	738	2078152..2078889	100
Escherichia_coli_2011C-3493	CP003289.1	VFG043119_fliR	98.092	786	2077079..2077864	100
Escherichia_coli_2011C-3493	CP003289.1	VFG043120_flk	98.896	996	1633428..1634423	100
Escherichia_coli_2011C-3493	CP003289.1	VFG043544_Z1307	100	1041	3363780..3364820	100
Escherichia_coli_2011C-3493	CP003289.1	VFG043545_ECS88_3547	99.661	885	636865..637749	100
Escherichia_coli_2011C-3493	CP003289.1	VFG043766_stx2B	100	270	3291836..3292105	100
Escherichia_coli_2011C-3493	CP003289.1	VFG045791_csgD	99.232	651	3134680..3135330	100
Escherichia_coli_2011C-3493	CP003289.1	VFG045792_csgB	99.586	483	3133471..3133953	100
Escherichia_coli_2011C-3493	CP003289.1	VFG045794_csgC	98.498	333	3132584..3132916	100
Escherichia_coli_2011C-3493	CP003289.1	VFG045865_ycbQ	100	552	3385425..3385976	100
Escherichia_coli_2011C-3493	CP003289.1	VFG045887_ycbR	100	702	3384641..3385342	100
Escherichia_coli_2011C-3493	CP003289.1	VFG045926_O3M_16610	100	1071	3380955..3382025	100
Escherichia_coli_2011C-3493	CP003289.1	VFG045950_O3M_20925	100	441	4332693..4333133	100
Escherichia_coli_2011C-3493	CP003289.1	VFG045987_O3M_20930	100	1386	4333143..4334528	100
Escherichia_coli_2011C-3493	CP003289.1	VFG043113_fliL	99.14	465	2080676..2081140	100
Escherichia_coli_2011C-3493	CP003289.1	VFG043111_fliJ	99.099	444	2082369..2082812	100
Escherichia_coli_2011C-3493	CP003289.1	VFG043108_fliG	99.197	996	2084883..2085878	100
Escherichia_coli_2011C-3493	CP003289.1	VFG043101_fliA	99.028	720	2099083..2099802	100
Escherichia_coli_2011C-3493	CP003289.1	VFG043079_flgG	98.851	783	3102367..3103149	100
Escherichia_coli_2011C-3493	CP003289.1	VFG043080_flgH	98.999	699	3101616..3102314	100
Escherichia_coli_2011C-3493	CP003289.1	VFG043082_flgJ	98.301	942	3099566..3100507	100
Escherichia_coli_2011C-3493	CP003289.1	VFG043083_flgK	98.236	1644	3097857..3099500	100
Escherichia_coli_2011C-3493	CP003289.1	VFG043087_flhB	98.869	1149	2133904..2135052	100
Escherichia_coli_2011C-3493	CP003289.1	VFG043088_cheZ	99.38	645	2133058..2133702	100
Escherichia_coli_2011C-3493	CP003289.1	VFG043089_cheY	99.231	390	2132658..2133047	100
Escherichia_coli_2011C-3493	CP003289.1	VFG043077_flgE	98.26	1206	3104096..3105301	100
Escherichia_coli_2011C-3493	CP003289.1	VFG043090_cheB	98.571	1050	2131594..2132643	100
Escherichia_coli_2011C-3493	CP003289.1	VFG043092_tar/cheM	98.195	1662	2127404..2129065	100
Escherichia_coli_2011C-3493	CP003289.1	VFG043093_cheW	98.81	504	2126756..2127259	100
Escherichia_coli_2011C-3493	CP003289.1	VFG043094_cheA	98.626	1965	2124771..2126735	100
Escherichia_coli_2011C-3493	CP003289.1	VFG043096_motA	98.986	888	2122956..2123843	100
Escherichia_coli_2011C-3493	CP003289.1	VFG043097_flhC	99.136	579	2122251..2122829	100
Escherichia_coli_2011C-3493	CP003289.1	VFG043098_flhD	99.722	360	2121889..2122248	100
Escherichia_coli_2011C-3493	CP003289.1	VFG043100_fliZ	98.129	588	2099812..2100399	100
Escherichia_coli_2011C-3493	CP003289.1	VFG043091_cheR	99.303	861	2130731..2131591	100
Escherichia_coli_2011C-3493	CP003289.1	VFG046070_csgE	99.744	390	3135335..3135724	100
Escherichia_coli_2011C-3493	CP003289.1	VFG035793_aec17	100	501	4190117..4190617	100
Escherichia_coli_2011C-3493	CP003289.1	VFG035747_aec19	100	414	4192409..4192822	100
Escherichia_coli_2011C-3493	CP003291.1	VFG033812_vat	99.733	750	70865..71614	100
Escherichia_coli_2011C-3493	CP003291.1	VFG033823_sat	100	174	296..469	100
Escherichia_coli_2011C-3493	CP003289.1	VFG033839_agn43	100	3120	864916..868035	100
Escherichia_coli_2011C-3493	CP003289.1	VFG033861_stx2A	100	960	3292117..3293076	100
Escherichia_coli_2011C-3493	CP003289.1	VFG033940_iutA	100	2196	4756645..4758840	100
Escherichia_coli_2011C-3493	CP003289.1	VFG033996_iucA	100	1782	4762870..4764651	100
Escherichia_coli_2011C-3493	CP003289.1	VFG034008_ybtS	100	1305	2050998..2052302	100
Escherichia_coli_2011C-3493	CP003291.1	VFG033809_vat	100	4095	55669..59763	100
Escherichia_coli_2011C-3493	CP003289.1	VFG034058_ybtP	100	1803	2046106..2047908	100
Escherichia_coli_2011C-3493	CP003289.1	VFG034092_irp2	100	6108	2038682..2044789	100
Escherichia_coli_2011C-3493	CP003289.1	VFG034129_ybtU	100	1161	2028006..2029166	100
Escherichia_coli_2011C-3493	CP003289.1	VFG034143_ybtT	100	804	2027206..2028009	100
Escherichia_coli_2011C-3493	CP003289.1	VFG034160_ybtE	100	1578	2025625..2027202	100
Escherichia_coli_2011C-3493	CP003289.1	VFG034177_fyuA	100	2022	2023473..2025494	100
Escherichia_coli_2011C-3493	CP003289.1	VFG034382_ecpR	100	591	4114533..4115123	100
Escherichia_coli_2011C-3493	CP003289.1	VFG034436_ecpB	100	669	4115843..4116511	100
Escherichia_coli_2011C-3493	CP003289.1	VFG034075_ybtA	100	960	2044980..2045939	100
Escherichia_coli_2011C-3493	CP003289.1	VFG034465_ecpC	100	2526	4116537..4119062	100
Escherichia_coli_2011C-3493	CP003289.1	VFG033335_fimG	100	504	2649951..2650454	100
Escherichia_coli_2011C-3493	CP003289.1	VFG033280_fimD	100	2652	2646743..2649394	100
Escherichia_coli_2011C-3493	CP003289.1	VFG000637_set1A	100	534	921725..922258	100
Escherichia_coli_2011C-3493	CP003291.1	VFG000865_aap/aspU	98.006	351	2094..2444	100
Escherichia_coli_2011C-3493	CP003289.1	VFG001731_c3610	99.665	2091	3211891..3213981	100
Escherichia_coli_2011C-3493	CP003289.1	VFG012977_entA	100	747	3796815..3797561	100
Escherichia_coli_2011C-3493	CP003289.1	VFG012989_entE	98.51	1611	3798432..3800042	100
Escherichia_coli_2011C-3493	CP003289.1	VFG012996_entC	99.405	1176	3800052..3801227	100
Escherichia_coli_2011C-3493	CP003289.1	VFG013002_entF	98.454	3882	3808074..3811955	100
Escherichia_coli_2011C-3493	CP003289.1	VFG033307_fimF	100	531	2649408..2649938	100
Escherichia_coli_2011C-3493	CP003289.1	VFG013014_fepA	98.974	2241	3813618..3815858	100
Escherichia_coli_2011C-3493	CP003289.1	VFG018198_ecpA	100	588	4115198..4115785	100
Escherichia_coli_2011C-3493	CP003289.1	VFG020160_gspL	99.321	1179	854720..855898	100
Escherichia_coli_2011C-3493	CP003289.1	VFG020167_iucD	100	1338	4758846..4760183	100
Escherichia_coli_2011C-3493	CP003289.1	VFG020174_entD	99.841	630	3816024..3816653	100
Escherichia_coli_2011C-3493	CP003289.1	VFG020176_fepB	98.119	957	3801602..3802558	100
Escherichia_coli_2011C-3493	CP003289.1	VFG020186_virK	99.054	951	4562771..4563721	100
Escherichia_coli_2011C-3493	CP003289.1	VFG033234_fimI	100	525	221985..222509	100
Escherichia_coli_2011C-3493	CP003289.1	VFG013037_fepG	99.899	993	3804924..3805916	100
Escherichia_coli_2011C-3493	CP003289.1	VFG035770_aec18	100	1476	4190927..4192402	100
Escherichia_coli_2011C-3493	CP003289.1	VFG034556_eaeH	100	4254	4107259..4111512	100
Escherichia_coli_2011C-3493	CP003291.1	VFG034583_agg3C	100	2385	19077..21461	100
Escherichia_coli_2011C-3493	CP003289.1	VFG035364_aaiC/hcp	100	507	889753..890259	100
Escherichia_coli_2011C-3493	CP003289.1	VFG035369_aaiD	100	423	890269..890691	100
Escherichia_coli_2011C-3493	CP003289.1	VFG035384_vgrG	100	1983	893422..895404	100
Escherichia_coli_2011C-3493	CP003289.1	VFG035389_aaiH	100	468	895415..895882	100
Escherichia_coli_2011C-3493	CP003289.1	VFG035394_aaiI	100	306	895886..896191	100
Escherichia_coli_2011C-3493	CP003289.1	VFG035399_aaiJ	100	1077	896195..897271	100
Escherichia_coli_2011C-3493	CP003289.1	VFG035404_aaiK	100	552	897279..897830	100
Escherichia_coli_2011C-3493	CP003289.1	VFG035359_aaiB	100	1479	888265..889743	100
Escherichia_coli_2011C-3493	CP003289.1	VFG035409_aaiL	100	1413	897849..899261	100
Escherichia_coli_2011C-3493	CP003289.1	VFG035429_clpV/aaiP	100	2550	903604..906153	100
Escherichia_coli_2011C-3493	CP003289.1	VFG035446_aec32	100	483	4209506..4209988	100
Escherichia_coli_2011C-3493	CP003289.1	VFG035495_aec30	100	3525	4204595..4208119	100
Escherichia_coli_2011C-3493	CP003289.1	VFG035597_aec26	100	762	4198887..4199648	100
Escherichia_coli_2011C-3493	CP003289.1	VFG035622_aec25	100	1332	4197551..4198882	100
Escherichia_coli_2011C-3493	CP003289.1	VFG035676_aec23	100	1302	4195726..4197027	100
Escherichia_coli_2011C-3493	CP003289.1	VFG035722_O3M_20335	100	1851	4192826..4194676	100
Escherichia_coli_2011C-3493	CP003289.1	VFG035414_aaiM	100	315	899289..899603	100
Escherichia_coli_2011C-3493	CP003291.1	VFG034579_agg3D	100	759	21619..22377	100
Escherichia_coli_2011C-3493	CP003289.1	VFG035354_aaiA	100	477	887786..888262	100
Escherichia_coli_2011C-3493	CP003289.1	VFG035340_O3M_04345	100	309	883067..883375	100
Escherichia_coli_2011C-3493	CP003291.1	VFG034587_agg3B	100	438	18626..19063	100
Escherichia_coli_2011C-3493	CP003291.1	VFG034591_agg3A	100	504	18021..18524	100
Escherichia_coli_2011C-3493	CP003289.1	VFG034605_cfaA	100	717	703154..703870	100
Escherichia_coli_2011C-3493	CP003289.1	VFG034616_cfaB	100	501	703900..704400	100
Escherichia_coli_2011C-3493	CP003289.1	VFG034631_cfaC	100	2703	704474..707176	100
Escherichia_coli_2011C-3493	CP003289.1	VFG034643_cfaD	100	1089	707173..708261	100
Escherichia_coli_2011C-3493	CP003289.1	VFG034666_ibeB	100	1383	3830832..3832214	100
Escherichia_coli_2011C-3493	CP003289.1	VFG034708_ibeC	100	1734	4994465..4996198	100
Escherichia_coli_2011C-3493	CP003289.1	VFG034822_espR1	99.775	1332	2692186..2693517	100
Escherichia_coli_2011C-3493	CP003289.1	VFG035088_O3M_04325	100	498	877798..878295	100
Escherichia_coli_2011C-3493	CP003289.1	VFG035107_O3M_04330	100	1362	878317..879678	100
Escherichia_coli_2011C-3493	CP003289.1	VFG035330_O3M_04335	100	1245	879780..881024	100
Escherichia_coli_2011C-3493	CP003289.1	VFG035335_O3M_04340	100	1665	881341..883005	100
Escherichia_coli_2011C-3493	CP003289.1	VFG034777_espL4	99.238	1575	4920284..4921858	100
Escherichia_coli_2011C-3493	CP003289.1	VFG046073_csgA	98.246	453	3132975..3133430	100.662
Escherichia_coli_2011C-3493	CP003289.1	VFG040999_aaiS	98.084	261	910746..911001	98.0843
Escherichia_coli_2011C-3493	CP003289.1	VFG012922_pic	99.831	603	923245..923836	98.1758
Escherichia_coli_2011C-3493	CP003289.1	VFG041003_aaiW	99.383	1134	915102..916234	99.9118
Escherichia_coli_2011C-3493	CP003289.1	VFG034857_espX1	99.859	1422	4428254..4429674	99.9297
Escherichia_coli_400791	JHRK01000039.1	VFG000750_bfpG	99.751	402	15395..15796	100
Escherichia_coli_400791	JHRK01000025.1	VFG040956_gspC	100	960	16703..17662	100
Escherichia_coli_400791	JHRK01000069.1	VFG041049_Z0263	99.556	225	84650..84874	100
Escherichia_coli_400791	JHRK01000069.1	VFG041050_Z0265	99.306	144	83543..83686	100
Escherichia_coli_400791	JHRK01000011.1	VFG042402_ycbU	100	477	145628..146104	100
Escherichia_coli_400791	JHRK01000017.1	VFG042590_stgA	99.825	573	30516..31088	100
Escherichia_coli_400791	JHRK01000017.1	VFG042591_stgB	100	732	31136..31867	100
Escherichia_coli_400791	JHRK01000017.1	VFG042592_stgC	99.802	2523	31892..34414	100
Escherichia_coli_400791	JHRK01000017.1	VFG042593_stgD	99.348	1074	34425..35498	100
Escherichia_coli_400791	JHRK01000003.1	VFG042713_Z2200	99.113	564	257454..258017	100
Escherichia_coli_400791	JHRK01000003.1	VFG042714_Z2201	98.472	720	258369..259088	100
Escherichia_coli_400791	JHRK01000030.1	VFG042725_csgG	98.321	834	4653..5486	100
Escherichia_coli_400791	JHRK01000030.1	VFG042726_csgF	99.76	417	5513..5929	100
Escherichia_coli_400791	JHRK01000039.1	VFG042784_bfpA	100	582	15843..16424	100
Escherichia_coli_400791	JHRK01000039.1	VFG042796_bfpK	100	489	5619..6107	100
Escherichia_coli_400791	JHRK01000030.1	VFG043072_flgN	99.52	417	33221..33637	100
Escherichia_coli_400791	JHRK01000025.1	VFG040955_gspD	99.466	2061	14613..16673	100
Escherichia_coli_400791	JHRK01000025.1	VFG040952_gspG	99.781	456	11425..11880	100
Escherichia_coli_400791	JHRK01000025.1	VFG040950_gspI	99.731	372	10490..10861	100
Escherichia_coli_400791	JHRK01000025.1	VFG040949_gspJ	100	600	9894..10493	100
Escherichia_coli_400791	JHRK01000030.1	VFG046070_csgE	99.744	390	5954..6343	100
Escherichia_coli_400791	JHRK01000016.1	VFG035071_nleH1-1	100	882	54755..55636	100
Escherichia_coli_400791	JHRK01000042.1	VFG035444_aec32	100	483	11015..11497	100
Escherichia_coli_400791	JHRK01000042.1	VFG035475_aec31	99.861	1443	11521..12963	100
Escherichia_coli_400791	JHRK01000042.1	VFG035517_aec29	99.929	1413	16427..17839	100
Escherichia_coli_400791	JHRK01000042.1	VFG035551_aec28	99.866	744	17844..18587	100
Escherichia_coli_400791	JHRK01000042.1	VFG035603_aec26	99.869	762	21358..22119	100
Escherichia_coli_400791	JHRK01000030.1	VFG043074_flgB	99.52	417	34826..35242	100
Escherichia_coli_400791	JHRK01000042.1	VFG035622_aec25	99.85	1332	22124..23455	100
Escherichia_coli_400791	JHRK01000042.1	VFG035696_aec22	99.723	1083	25284..26366	100
Escherichia_coli_400791	JHRK01000069.1	VFG035745_aec19	100	414	86407..86820	100
Escherichia_coli_400791	JHRK01000069.1	VFG035769_aec18	99.932	1476	84925..86400	100
Escherichia_coli_400791	JHRK01000069.1	VFG035793_aec17	100	501	84115..84615	100
Escherichia_coli_400791	JHRK01000035.1	VFG035950_upaG/ehaG	99.567	4851	13074..17924	100
Escherichia_coli_400791	JHRK01000022.1	VFG036061_hlyE/clyA	100	510	236162..236671	100
Escherichia_coli_400791	JHRK01000025.1	VFG040946_gspM	100	537	7201..7737	100
Escherichia_coli_400791	JHRK01000042.1	VFG035645_aec24	100	525	23458..23982	100
Escherichia_coli_400791	JHRK01000030.1	VFG043075_flgC	99.259	405	35246..35650	100
Escherichia_coli_400791	JHRK01000030.1	VFG043076_flgD	99.282	696	35662..36357	100
Escherichia_coli_400791	JHRK01000030.1	VFG043078_flgF	98.28	756	37610..38365	100
Escherichia_coli_400791	JHRK01000019.1	VFG043108_fliG	99.197	996	113888..114883	100
Escherichia_coli_400791	JHRK01000019.1	VFG043111_fliJ	100	444	116954..117397	100
Escherichia_coli_400791	JHRK01000019.1	VFG043113_fliL	98.495	465	118626..119090	100
Escherichia_coli_400791	JHRK01000019.1	VFG043115_fliN	99.517	414	120096..120509	100
Escherichia_coli_400791	JHRK01000019.1	VFG043117_fliP	98.645	738	120877..121614	100
Escherichia_coli_400791	JHRK01000024.1	VFG043120_flk	98.996	996	25155..26150	100
Escherichia_coli_400791	JHRK01000011.1	VFG043544_Z1307	100	1041	161685..162725	100
Escherichia_coli_400791	JHRK01000019.1	VFG043104_fliS	98.783	411	106131..106541	100
Escherichia_coli_400791	JHRK01000005.1	VFG043545_ECS88_3547	99.661	885	107027..107911	100
Escherichia_coli_400791	JHRK01000030.1	VFG045792_csgB	99.586	483	7725..8207	100
Escherichia_coli_400791	JHRK01000030.1	VFG045794_csgC	98.498	333	8765..9097	100
Escherichia_coli_400791	JHRK01000011.1	VFG045865_ycbQ	99.819	552	140529..141080	100
Escherichia_coli_400791	JHRK01000011.1	VFG045887_ycbR	99.858	702	141163..141864	100
Escherichia_coli_400791	JHRK01000011.1	VFG045931_EcE24377A_1056	100	1071	144480..145550	100
Escherichia_coli_400791	JHRK01000009.1	VFG045948_ppdD/hcpA	100	441	97368..97808	100
Escherichia_coli_400791	JHRK01000009.1	VFG045984_hofB/hcpB	99.278	1386	95973..97358	100
Escherichia_coli_400791	JHRK01000030.1	VFG045791_csgD	99.232	651	6348..6998	100
Escherichia_coli_400791	JHRK01000048.1	VFG035029_nleG6-1	100	636	2160..2795	100
Escherichia_coli_400791	JHRK01000019.1	VFG043102_fliC	99.659	1758	102677..104434	100
Escherichia_coli_400791	JHRK01000019.1	VFG043100_fliZ	98.469	588	101040..101627	100
Escherichia_coli_400791	JHRK01000030.1	VFG043079_flgG	99.361	783	38537..39319	100
Escherichia_coli_400791	JHRK01000030.1	VFG043080_flgH	99.428	699	39372..40070	100
Escherichia_coli_400791	JHRK01000030.1	VFG043082_flgJ	98.089	942	41179..42120	100
Escherichia_coli_400791	JHRK01000030.1	VFG043083_flgK	98.236	1644	42186..43829	100
Escherichia_coli_400791	JHRK01000019.1	VFG043087_flhB	98.259	1149	29058..30206	100
Escherichia_coli_400791	JHRK01000019.1	VFG043088_cheZ	99.38	645	30408..31052	100
Escherichia_coli_400791	JHRK01000019.1	VFG043089_cheY	99.231	390	31063..31452	100
Escherichia_coli_400791	JHRK01000019.1	VFG043101_fliA	99.028	720	101637..102356	100
Escherichia_coli_400791	JHRK01000019.1	VFG043090_cheB	98.667	1050	31467..32516	100
Escherichia_coli_400791	JHRK01000019.1	VFG043092_tar/cheM	98.315	1662	35045..36706	100
Escherichia_coli_400791	JHRK01000019.1	VFG043093_cheW	98.611	504	36851..37354	100
Escherichia_coli_400791	JHRK01000019.1	VFG043094_cheA	99.389	1965	37375..39339	100
Escherichia_coli_400791	JHRK01000019.1	VFG043096_motA	99.099	888	40267..41154	100
Escherichia_coli_400791	JHRK01000019.1	VFG043097_flhC	99.309	579	41281..41859	100
Escherichia_coli_400791	JHRK01000019.1	VFG043098_flhD	98.889	360	41862..42221	100
Escherichia_coli_400791	JHRK01000019.1	VFG043099_fliY	98.002	801	100152..100952	100
Escherichia_coli_400791	JHRK01000019.1	VFG043091_cheR	99.071	861	32519..33379	100
Escherichia_coli_400791	JHRK01000048.1	VFG035011_nleG-3	100	582	1511..2092	100
Escherichia_coli_400791	JHRK01000048.1	VFG035061_nleG8-2	99.693	651	4056..4706	100
Escherichia_coli_400791	JHRK01000019.1	VFG034973_nleF	99.649	570	143223..143792	100
Escherichia_coli_400791	JHRK01000003.1	VFG033335_fimG	99.405	504	262338..262841	100
Escherichia_coli_400791	JHRK01000092.1	VFG033427_ECO103_3601	100	279	6007..6285	100
Escherichia_coli_400791	JHRK01000092.1	VFG033436_escF	100	222	5780..6001	100
Escherichia_coli_400791	JHRK01000092.1	VFG033445_cesD2	100	408	5336..5743	100
Escherichia_coli_400791	JHRK01000092.1	VFG033456_espB	99.894	945	4385..5329	100
Escherichia_coli_400791	JHRK01000092.1	VFG033465_espD	99.825	1143	3222..4364	100
Escherichia_coli_400791	JHRK01000092.1	VFG033474_espA	100	579	2631..3209	100
Escherichia_coli_400791	JHRK01000003.1	VFG033307_fimF	100	531	261795..262325	100
Escherichia_coli_400791	JHRK01000092.1	VFG033483_sepL	99.905	1056	1518..2573	100
Escherichia_coli_400791	JHRK01000074.1	VFG033499_cesT	99.788	471	1944..2414	100
Escherichia_coli_400791	JHRK01000053.1	VFG033524_ECO103_3616	100	417	1784..2200	100
Escherichia_coli_400791	JHRK01000053.1	VFG033561_mpc	100	354	5921..6274	100
Escherichia_coli_400791	JHRK01000053.1	VFG033569_rorf8	100	429	6793..7221	100
Escherichia_coli_400791	JHRK01000053.1	VFG033576_escJ	100	573	7223..7795	100
Escherichia_coli_400791	JHRK01000053.1	VFG033584_sepD	100	456	7801..8256	100
Escherichia_coli_400791	JHRK01000053.1	VFG033601_cesD	100	456	9808..10263	100
Escherichia_coli_400791	JHRK01000092.1	VFG033492_escD	100	1221	155..1375	100
Escherichia_coli_400791	JHRK01000003.1	VFG033280_fimD	99.397	2652	259130..261781	100
Escherichia_coli_400791	JHRK01000015.1	VFG033234_fimI	100	525	49580..50104	100
Escherichia_coli_400791	JHRK01000074.1	VFG033065_eae	99.929	2820	2475..5294	100
Escherichia_coli_400791	JHRK01000039.1	VFG000753_bfpU	100	471	12053..12523	100
Escherichia_coli_400791	JHRK01000039.1	VFG000754_bfpD	100	1605	10439..12043	100
Escherichia_coli_400791	JHRK01000039.1	VFG000756_bfpF	100	996	8395..9390	100
Escherichia_coli_400791	JHRK01000039.1	VFG000758_bfpH	100	447	7211..7657	100
Escherichia_coli_400791	JHRK01000039.1	VFG000762_bfpL	100	450	5167..5616	100
Escherichia_coli_400791	JHRK01000071.1	VFG000764_perB/bfpV	99.744	390	46..435	100
Escherichia_coli_400791	JHRK01000071.1	VFG000765_perC/bfpW	100	270	485..754	100
Escherichia_coli_400791	JHRK01000006.1	VFG012983_entB	99.534	858	103232..104089	100
Escherichia_coli_400791	JHRK01000006.1	VFG012989_entE	98.386	1611	104103..105713	100
Escherichia_coli_400791	JHRK01000006.1	VFG012996_entC	99.32	1176	105723..106898	100
Escherichia_coli_400791	JHRK01000006.1	VFG013014_fepA	99.018	2241	119289..121529	100
Escherichia_coli_400791	JHRK01000006.1	VFG013024_fepC	99.877	816	111584..112399	100
Escherichia_coli_400791	JHRK01000001.1	VFG018198_ecpA	100	588	36481..37068	100
Escherichia_coli_400791	JHRK01000025.1	VFG020160_gspL	99.321	1179	7739..8917	100
Escherichia_coli_400791	JHRK01000006.1	VFG020174_entD	99.841	630	121695..122324	100
Escherichia_coli_400791	JHRK01000006.1	VFG020176_fepB	98.328	957	107273..108229	100
Escherichia_coli_400791	JHRK01000055.1	VFG020186_virK	98.948	951	12789..13739	100
Escherichia_coli_400791	JHRK01000053.1	VFG033611_glrA	100	414	10649..11062	100
Escherichia_coli_400791	JHRK01000053.1	VFG033627_ECO103_3629	100	459	11690..12148	100
Escherichia_coli_400791	JHRK01000053.1	VFG033620_glrR	100	357	11137..11493	100
Escherichia_coli_400791	JHRK01000069.1	VFG046096_ECVR50_0257	100	213	82898..83110	100
Escherichia_coli_400791	JHRK01000014.1	VFG034837_espV	99.454	183	1874..2056	100
Escherichia_coli_400791	JHRK01000054.1	VFG034941_nleB1	100	990	3879..4868	100
Escherichia_coli_400791	JHRK01000045.1	VFG034822_espR1	99.775	1332	11881..13212	100
Escherichia_coli_400791	JHRK01000048.1	VFG034794_espM2	99.831	591	4889..5479	100
Escherichia_coli_400791	JHRK01000019.1	VFG034942_nleB2	99.796	981	145400..146380	100
Escherichia_coli_400791	JHRK01000054.1	VFG034762_espL2	99.939	1650	5476..7125	100
Escherichia_coli_400791	JHRK01000032.1	VFG034705_ibeC	99.885	1734	23241..24974	100
Escherichia_coli_400791	JHRK01000006.1	VFG034666_ibeB	99.277	1383	133806..135188	100
Escherichia_coli_400791	JHRK01000007.1	VFG034648_cfaD	99.908	1089	25067..26155	100
Escherichia_coli_400791	JHRK01000169.1	VFG033645_escT	100	777	281..1057	100
Escherichia_coli_400791	JHRK01000007.1	VFG034631_cfaC	99.926	2703	22368..25070	100
Escherichia_coli_400791	JHRK01000048.1	VFG034848_espW	100	1059	2923..3981	100
Escherichia_coli_400791	JHRK01000007.1	VFG034605_cfaA	99.024	717	21048..21764	100
Escherichia_coli_400791	JHRK01000001.1	VFG034565_eaeH	99.069	4191	40816..45006	100
Escherichia_coli_400791	JHRK01000007.1	VFG034616_cfaB	100	501	21794..22294	100
Escherichia_coli_400791	JHRK01000001.1	VFG034436_ecpB	100	669	35755..36423	100
Escherichia_coli_400791	JHRK01000001.1	VFG034382_ecpR	99.662	591	37143..37733	100
Escherichia_coli_400791	JHRK01000016.1	VFG033779_espJ	100	654	50638..51291	100
Escherichia_coli_400791	JHRK01000054.1	VFG034954_nleE	100	675	3156..3830	100
Escherichia_coli_400791	JHRK01000025.1	VFG033681_ECO103_3635	100	600	560..1159	100
Escherichia_coli_400791	JHRK01000053.1	VFG033771_sepZ	99.67	303	6458..6760	100
Escherichia_coli_400791	JHRK01000121.1	VFG033763_map	100	612	448..1059	100
Escherichia_coli_400791	JHRK01000074.1	VFG033754_tir	100	1617	196..1812	100
Escherichia_coli_400791	JHRK01000092.1	VFG033745_espF	100	624	6501..7124	100
Escherichia_coli_400791	JHRK01000001.1	VFG034465_ecpC	99.842	2526	33204..35729	100
Escherichia_coli_400791	JHRK01000025.1	VFG033699_ECO103_3637	100	219	1483..1701	100
Escherichia_coli_400791	JHRK01000053.1	VFG033736_espH	100	516	358..873	100
Escherichia_coli_400791	JHRK01000025.1	VFG033728_espG	100	1197	3243..4439	100
Escherichia_coli_400791	JHRK01000025.1	VFG033719_ECO26_5249	99.878	819	4586..5404	100
Escherichia_coli_400791	JHRK01000025.1	VFG033708_ler	100	390	1716..2105	100
Escherichia_coli_400791	JHRK01000006.1	VFG035845_aec15	99.307	2109	138203..139500	61.5458
Escherichia_coli_400791	JHRK01000014.1	VFG034745_tccP2	99.154	753	968..1558	78.4861
Escherichia_coli_400791	JHRK01000069.1	VFG035721_ECO111_0230	99.933	1851	86824..88309	80.2809
Escherichia_coli_400791	JHRK01000132.1	VFG036019_cah	99.958	2847	1..2381	83.6319
Escherichia_coli_400791	JHRK01000036.1	VFG045339_nleA	98.543	1221	43621..44787	95.5774
Escherichia_coli_400791	JHRK01000054.1	VFG034925_lifA/efa1	99.452	1302	1..1278	98.1567
Escherichia_coli_400791	JHRK01000001.1	VFG036003_ehaB	99.781	2769	122255..124995	98.9888
Escherichia_coli_400791	JHRK01000092.1	VFG034926_lifA/efa1	99.636	828	15593..16417	99.6377
Escherichia_coli_400791	JHRK01000016.1	VFG033772_cif	100	657	53877..54531	99.6956
Escherichia_coli_400791	JHRK01000048.1	VFG035000_nleG2-4	99.826	576	646..1220	99.8264
Escherichia_coli_400791	JHRK01000095.1	VFG001445_traJ	99.835	606	1367..1971	99.835
Escherichia_coli_400791	JHRK01000031.1	VFG034777_espL4	98.159	1575	32057..33630	99.9365
Escherichia_coli_53638	CP001064.1	VFG002043_ospG	100	591	126856..127446	100
Escherichia_coli_53638	AAKB02000001.1	VFG043092_tar/cheM	98.315	1662	4283777..4285438	100
Escherichia_coli_53638	AAKB02000001.1	VFG043091_cheR	99.535	861	4287103..4287963	100
Escherichia_coli_53638	AAKB02000001.1	VFG043090_cheB	98.762	1050	4287966..4289015	100
Escherichia_coli_53638	AAKB02000001.1	VFG043089_cheY	99.231	390	4289030..4289419	100
Escherichia_coli_53638	AAKB02000001.1	VFG043088_cheZ	99.38	645	4289430..4290074	100
Escherichia_coli_53638	AAKB02000001.1	VFG043087_flhB	98.782	1149	4290276..4291424	100
Escherichia_coli_53638	AAKB02000001.1	VFG043085_flhE	98.219	393	4293495..4293887	100
Escherichia_coli_53638	AAKB02000001.1	VFG043084_flgL	98.428	954	146221..147174	100
Escherichia_coli_53638	AAKB02000001.1	VFG043083_flgK	98.905	1644	147186..148829	100
Escherichia_coli_53638	AAKB02000001.1	VFG043082_flgJ	98.514	942	148895..149836	100
Escherichia_coli_53638	AAKB02000001.1	VFG043080_flgH	99.571	699	150945..151643	100
Escherichia_coli_53638	AAKB02000001.1	VFG043079_flgG	99.361	783	151696..152478	100
Escherichia_coli_53638	AAKB02000001.1	VFG043093_cheW	98.81	504	4283129..4283632	100
Escherichia_coli_53638	AAKB02000001.1	VFG043076_flgD	98.563	696	154658..155353	100
Escherichia_coli_53638	AAKB02000001.1	VFG043074_flgB	98.801	417	155773..156189	100
Escherichia_coli_53638	AAKB02000001.1	VFG043073_flgA	98.333	660	156344..157003	100
Escherichia_coli_53638	AAKB02000001.1	VFG043072_flgN	98.561	417	157377..157793	100
Escherichia_coli_53638	AAKB02000001.1	VFG042402_ycbU	100	477	284436..284912	100
Escherichia_coli_53638	CP001064.1	VFG042325_ospI	99.687	639	136435..137073	100
Escherichia_coli_53638	AAKB02000001.1	VFG042090_eprI	100	240	3025609..3025848	100
Escherichia_coli_53638	AAKB02000001.1	VFG042089_eprJ	100	333	3025868..3026200	100
Escherichia_coli_53638	AAKB02000001.1	VFG041051_vgrG	98.039	2142	1032193..1034334	100
Escherichia_coli_53638	AAKB02000001.1	VFG041050_Z0265	99.306	144	1035189..1035332	100
Escherichia_coli_53638	AAKB02000001.1	VFG041049_Z0263	99.556	225	1036293..1036517	100
Escherichia_coli_53638	AAKB02000001.1	VFG040955_gspD	98.738	2061	2895459..2897519	100
Escherichia_coli_53638	AAKB02000001.1	VFG040950_gspI	99.731	372	2901271..2901642	100
Escherichia_coli_53638	AAKB02000001.1	VFG043075_flgC	99.259	405	155365..155769	100
Escherichia_coli_53638	AAKB02000001.1	VFG043094_cheA	98.677	1965	4281144..4283108	100
Escherichia_coli_53638	AAKB02000001.1	VFG043096_motA	99.099	888	4279329..4280216	100
Escherichia_coli_53638	AAKB02000001.1	VFG043097_flhC	99.482	579	4278624..4279202	100
Escherichia_coli_53638	AAKB02000001.1	VFG046074_csgC	99.099	333	183357..183689	100
Escherichia_coli_53638	AAKB02000001.1	VFG046071_csgD	99.846	651	185454..186104	100
Escherichia_coli_53638	AAKB02000001.1	VFG046070_csgE	100	390	186109..186498	100
Escherichia_coli_53638	AAKB02000001.1	VFG046069_csgF	100	417	186523..186939	100
Escherichia_coli_53638	AAKB02000001.1	VFG046068_csgG	100	834	186966..187799	100
Escherichia_coli_53638	AAKB02000001.1	VFG045974_hofB	100	1386	1217242..1218627	100
Escherichia_coli_53638	AAKB02000001.1	VFG045936_ppdD	100	441	1216792..1217232	100
Escherichia_coli_53638	AAKB02000001.1	VFG045916_elfG	100	1071	284990..286060	100
Escherichia_coli_53638	AAKB02000001.1	VFG045878_elfD	100	702	289451..290152	100
Escherichia_coli_53638	AAKB02000001.1	VFG045856_elfA	100	540	290235..290774	100
Escherichia_coli_53638	AAKB02000001.1	VFG045792_csgB	99.793	483	184244..184726	100
Escherichia_coli_53638	AAKB02000001.1	VFG043822_ZP_03067064	99.249	666	4386833..4387498	100
Escherichia_coli_53638	AAKB02000001.1	VFG043734_cdtC	99.634	546	1859334..1859879	100
Escherichia_coli_53638	AAKB02000001.1	VFG043727_cdt-IIIB	100	810	1858510..1859319	100
Escherichia_coli_53638	AAKB02000001.1	VFG043545_ECS88_3547	99.774	885	2677347..2678231	100
Escherichia_coli_53638	AAKB02000001.1	VFG043544_Z1307	99.904	1041	267815..268855	100
Escherichia_coli_53638	AAKB02000001.1	VFG043120_flk	98.795	996	3610996..3611991	100
Escherichia_coli_53638	AAKB02000001.1	VFG043116_fliO	98.907	366	4162893..4163258	100
Escherichia_coli_53638	AAKB02000001.1	VFG043114_fliM	99.005	1005	4163671..4164675	100
Escherichia_coli_53638	AAKB02000001.1	VFG043113_fliL	98.71	465	4164680..4165144	100
Escherichia_coli_53638	AAKB02000001.1	VFG043111_fliJ	99.775	444	4166373..4166816	100
Escherichia_coli_53638	AAKB02000001.1	VFG043110_fliI	98.836	1374	4166835..4168208	100
Escherichia_coli_53638	AAKB02000001.1	VFG043106_fliE	98.095	315	4171748..4172062	100
Escherichia_coli_53638	AAKB02000001.1	VFG043104_fliS	98.54	411	4178399..4178809	100
Escherichia_coli_53638	AAKB02000001.1	VFG043101_fliA	99.306	720	4182538..4183257	100
Escherichia_coli_53638	AAKB02000001.1	VFG043100_fliZ	99.15	588	4183267..4183854	100
Escherichia_coli_53638	AAKB02000001.1	VFG043098_flhD	98.889	360	4278262..4278621	100
Escherichia_coli_53638	AAKB02000001.1	VFG035826_aec16	99.615	519	1034544..1035062	100
Escherichia_coli_53638	CP001064.1	VFG046101_senB	99.83	1176	201867..203042	100
Escherichia_coli_53638	AAKB02000001.1	VFG035802_aec17	99.8	501	1035758..1036258	100
Escherichia_coli_53638	AAKB02000001.1	VFG035745_aec19	100	414	1038050..1038463	100
Escherichia_coli_53638	AAKB02000001.1	VFG035770_aec18	99.932	1476	1036568..1038043	100
Escherichia_coli_53638	CP001064.1	VFG013076_virF	100	810	218388..219197	100
Escherichia_coli_53638	AAKB02000001.1	VFG013036_fepG	98.59	993	689228..690220	100
Escherichia_coli_53638	AAKB02000001.1	VFG013016_fepB	98.328	957	685906..686862	100
Escherichia_coli_53638	AAKB02000001.1	VFG013009_fepA	98.751	2241	697922..700162	100
Escherichia_coli_53638	AAKB02000001.1	VFG012996_entC	99.405	1176	684542..685717	100
Escherichia_coli_53638	AAKB02000001.1	VFG012989_entE	98.138	1611	682922..684532	100
Escherichia_coli_53638	AAKB02000001.1	VFG012983_entB	99.65	858	682051..682908	100
Escherichia_coli_53638	AAKB02000001.1	VFG012892_ipaH	99.617	1827	3357622..3359448	100
Escherichia_coli_53638	AAKB02000001.1	VFG012885_ipaH	99.767	1716	5058148..5059863	100
Escherichia_coli_53638	AAKB02000001.1	VFG012881_ipaH	99.717	1764	3758151..3759914	100
Escherichia_coli_53638	AAKB02000001.1	VFG012878_ipaH	99.635	1644	3937000..3938643	100
Escherichia_coli_53638	AAKB02000001.1	VFG018218_ecpD	99.331	1644	939943..941586	100
Escherichia_coli_53638	CP001064.1	VFG012854_ipaH9.8	99.695	1638	128175..129812	100
Escherichia_coli_53638	CP001064.1	VFG012844_ipaH4.5	100	1725	10477..12201	100
Escherichia_coli_53638	CP001064.1	VFG012836_ipaH1.4	99.769	1728	1296..3023	100
Escherichia_coli_53638	CP001064.1	VFG012826_ospE2	99.625	267	213486..213752	100
Escherichia_coli_53638	CP001064.1	VFG012814_ospF	100	720	34622..35341	100
Escherichia_coli_53638	CP001064.1	VFG012810_ospC1	99.929	1413	156713..158125	100
Escherichia_coli_53638	CP001064.1	VFG012802_ospB	100	867	41705..42571	100
Escherichia_coli_53638	CP001064.1	VFG012795_ospD2	100	1710	35773..37482	100
Escherichia_coli_53638	CP001064.1	VFG012760_ipgB2	100	567	23765..24331	100
Escherichia_coli_53638	AAKB02000001.1	VFG003381_ybtE	99.873	1578	4112756..4114333	100
Escherichia_coli_53638	AAKB02000001.1	VFG003114_psn/fyuA	99.901	2022	4110604..4112625	100
Escherichia_coli_53638	AAKB02000001.1	VFG002742_ybtT	100	657	4114337..4114993	100
Escherichia_coli_53638	AAKB02000001.1	VFG002050_gspG	98.026	456	2900252..2900707	100
Escherichia_coli_53638	CP001064.1	VFG012849_ipaH7.8	99.882	1698	8352..10049	100
Escherichia_coli_53638	CP001064.1	VFG020131_ospC2	99.931	1455	47046..48500	100
Escherichia_coli_53638	CP001064.1	VFG013087_msbB2	100	945	113505..114449	100
Escherichia_coli_53638	CP001064.1	VFG020139_ospD3	99.882	1698	154687..156384	100
Escherichia_coli_53638	AAKB02000001.1	VFG035715_G2583_0236	99.784	1851	1038467..1040317	100
Escherichia_coli_53638	AAKB02000001.1	VFG035671_aec23	99.766	1281	1041388..1042668	100
Escherichia_coli_53638	AAKB02000001.1	VFG035621_aec25	99.249	1332	1043192..1044523	100
Escherichia_coli_53638	AAKB02000001.1	VFG035604_aec26	100	762	1044528..1045289	100
Escherichia_coli_53638	AAKB02000001.1	VFG035551_aec28	100	744	1048060..1048803	100
Escherichia_coli_53638	AAKB02000001.1	VFG035526_aec29	100	1413	1048808..1050220	100
Escherichia_coli_53638	AAKB02000001.1	VFG035472_aec31	99.926	1353	1053774..1055126	100
Escherichia_coli_53638	AAKB02000001.1	VFG035444_aec32	99.793	483	1055150..1055632	100
Escherichia_coli_53638	AAKB02000001.1	VFG034777_espL4	99.429	1575	1716058..1717632	100
Escherichia_coli_53638	CP001064.1	VFG020133_ospD1	99.853	678	25439..26116	100
Escherichia_coli_53638	AAKB02000001.1	VFG034664_ibeB	98.108	1374	714711..716084	100
Escherichia_coli_53638	AAKB02000001.1	VFG034647_cfaD	99.541	1089	2748058..2749146	100
Escherichia_coli_53638	AAKB02000001.1	VFG034720_ibeC	99.366	1734	1787424..1789157	100
Escherichia_coli_53638	AAKB02000001.1	VFG046110_ECVR50_2114	100	1803	4133237..4135039	100
Escherichia_coli_53638	AAKB02000001.1	VFG034623_cfaB	100	501	2744786..2745286	100
Escherichia_coli_53638	AAKB02000001.1	VFG034611_cfaA	100	717	2744040..2744756	100
Escherichia_coli_53638	AAKB02000001.1	VFG034092_irp2	99.935	6108	4125813..4131920	100
Escherichia_coli_53638	CP001064.1	VFG020140_ospE1	99.444	180	634..813	100
Escherichia_coli_53638	AAKB02000001.1	VFG034075_ybtA	100	960	4132111..4133070	100
Escherichia_coli_53638	AAKB02000001.1	VFG034008_ybtS	99.847	1305	4138130..4139434	100
Escherichia_coli_53638	AAKB02000001.1	VFG033362_fimH	99.779	903	1435772..1436674	100
Escherichia_coli_53638	AAKB02000001.1	VFG020149_ipaH	99.6	1752	57550..59301	100
Escherichia_coli_53638	CP001064.1	VFG020186_virK	99.895	951	114514..115464	100
Escherichia_coli_53638	AAKB02000001.1	VFG020161_gspM	98.883	537	2904395..2904931	100
Escherichia_coli_53638	AAKB02000001.1	VFG046073_csgA	99.342	453	183748..184203	100.662
Escherichia_coli_53638	AAKB02000001.1	VFG012859_ipaH	98.423	1752	128175..129252	61.5297
Escherichia_coli_53638	CP001064.1	VFG012786_ospC4	99.482	1770	5808..6966	65.4802
Escherichia_coli_53638	CP001064.1	VFG012783_ospC4	99.107	1275	39270..40276	78.9804
Escherichia_coli_53638	AAKB02000001.1	VFG033334_fimG	100	504	1436694..1437163	93.254
Escherichia_coli_53638	AAKB02000001.1	VFG036003_ehaB	99.38	2769	907697..910431	98.7721
Escherichia_coli_53638	AAKB02000001.1	VFG034638_cfaC	98.834	1803	2745377..2747177	99.8891
Escherichia_coli_53638	AAKB02000001.1	VFG034823_espR1	99.7	1332	4696398..4697728	99.9249
Escherichia_coli_B185	GG749175.1	VFG002049_gspF	98	1200	142505..143704	100
Escherichia_coli_B185	GG749165.1	VFG043079_flgG	99.489	783	1044469..1045251	100
Escherichia_coli_B185	GG749165.1	VFG043078_flgF	98.148	756	1043542..1044297	100
Escherichia_coli_B185	GG749165.1	VFG043077_flgE	98.425	1206	1042317..1043522	100
Escherichia_coli_B185	GG749165.1	VFG043076_flgD	99.138	696	1041597..1042292	100
Escherichia_coli_B185	GG749165.1	VFG043075_flgC	98.765	405	1041181..1041585	100
Escherichia_coli_B185	GG749165.1	VFG043074_flgB	99.52	417	1040761..1041177	100
Escherichia_coli_B185	GG749165.1	VFG043072_flgN	100	417	1039157..1039573	100
Escherichia_coli_B185	GG749165.1	VFG042730_csgA	99.346	459	1014184..1014642	100
Escherichia_coli_B185	GG749165.1	VFG042728_csgD	99.539	651	1012284..1012934	100
Escherichia_coli_B185	GG749165.1	VFG042727_csgE	99.487	390	1011890..1012279	100
Escherichia_coli_B185	GG749165.1	VFG042726_csgF	99.76	417	1011449..1011865	100
Escherichia_coli_B185	GG749165.1	VFG043080_flgH	99.428	699	1045304..1046002	100
Escherichia_coli_B185	GG749165.1	VFG042725_csgG	98.921	834	1010589..1011422	100
Escherichia_coli_B185	GG749171.1	VFG042716_Z2204	99.435	531	65567..66097	100
Escherichia_coli_B185	GG749171.1	VFG042715_Z2203	99.472	2652	66111..68762	100
Escherichia_coli_B185	GG749171.1	VFG042714_Z2201	99.306	720	68804..69523	100
Escherichia_coli_B185	GG749171.1	VFG042713_Z2200	98.759	564	69875..70438	100
Escherichia_coli_B185	GG749165.1	VFG042402_ycbU	99.581	477	881566..882042	100
Escherichia_coli_B185	GG749165.1	VFG042400_ycbS	99	2601	877827..880427	100
Escherichia_coli_B185	GG749165.1	VFG042398_ycbQ	99.271	549	876470..877018	100
Escherichia_coli_B185	GG749174.1	VFG042095_ECs3712	98.104	633	257081..257713	100
Escherichia_coli_B185	GG749174.1	VFG042092_eprK	98.503	735	259182..259916	100
Escherichia_coli_B185	GG749174.1	VFG042090_eprI	98.75	240	260265..260504	100
Escherichia_coli_B185	GG749174.1	VFG042087_eprH	99.048	735	260517..261251	100
Escherichia_coli_B185	GG749171.1	VFG042718_Z2206	99.344	915	64077..64991	100
Escherichia_coli_B185	GG749165.1	VFG043082_flgJ	99.469	942	1047111..1048052	100
Escherichia_coli_B185	GG749165.1	VFG043083_flgK	99.27	1644	1048118..1049761	100
Escherichia_coli_B185	GG749171.1	VFG043087_flhB	99.304	1149	431188..432336	100
Escherichia_coli_B185	GG749190.1	VFG045936_ppdD	99.32	441	538606..539046	100
Escherichia_coli_B185	GG749165.1	VFG045899_APECO78_08685	99.003	702	877101..877802	100
Escherichia_coli_B185	GG749165.1	VFG045792_csgB	99.793	483	1013661..1014143	100
Escherichia_coli_B185	GG749175.1	VFG043545_ECS88_3547	99.774	885	353645..354529	100
Escherichia_coli_B185	GG749171.1	VFG043120_flk	99.699	996	904460..905455	100
Escherichia_coli_B185	GG749171.1	VFG043119_fliR	98.219	786	491478..492263	100
Escherichia_coli_B185	GG749171.1	VFG043117_fliP	99.322	738	490453..491190	100
Escherichia_coli_B185	GG749171.1	VFG043114_fliM	99.005	1005	488671..489675	100
Escherichia_coli_B185	GG749171.1	VFG043113_fliL	98.925	465	488202..488666	100
Escherichia_coli_B185	GG749171.1	VFG043111_fliJ	99.775	444	486530..486973	100
Escherichia_coli_B185	GG749171.1	VFG043108_fliG	98.996	996	483464..484459	100
Escherichia_coli_B185	GG749171.1	VFG043105_fliT	99.454	366	470844..471209	100
Escherichia_coli_B185	GG749171.1	VFG043101_fliA	99.167	720	466436..467155	100
Escherichia_coli_B185	GG749171.1	VFG043100_fliZ	99.66	588	465839..466426	100
Escherichia_coli_B185	GG749171.1	VFG043099_fliY	98.627	801	464951..465751	100
Escherichia_coli_B185	GG749171.1	VFG043098_flhD	99.722	360	443990..444349	100
Escherichia_coli_B185	GG749171.1	VFG043097_flhC	99.827	579	443409..443987	100
Escherichia_coli_B185	GG749171.1	VFG043096_motA	99.55	888	442395..443282	100
Escherichia_coli_B185	GG749171.1	VFG043094_cheA	99.491	1965	439503..441467	100
Escherichia_coli_B185	GG749171.1	VFG043093_cheW	99.206	504	438979..439482	100
Escherichia_coli_B185	GG749171.1	VFG043092_tar/cheM	99.338	1662	437175..438836	100
Escherichia_coli_B185	GG749171.1	VFG043091_cheR	99.187	861	434649..435509	100
Escherichia_coli_B185	GG749171.1	VFG043090_cheB	99.048	1050	433597..434646	100
Escherichia_coli_B185	GG749171.1	VFG043089_cheY	98.974	390	433193..433582	100
Escherichia_coli_B185	GG749171.1	VFG043088_cheZ	99.69	645	432538..433182	100
Escherichia_coli_B185	GG749174.1	VFG042084_epaP	98.949	666	264982..265647	100
Escherichia_coli_B185	GG749190.1	VFG046011_hofC	98.753	1203	536019..537221	100
Escherichia_coli_B185	GG749174.1	VFG042081_eivC	98.258	1320	267885..269204	100
Escherichia_coli_B185	GG749174.1	VFG042077_eivE	99.651	1146	271262..272407	100
Escherichia_coli_B185	GG749190.1	VFG033355_fimH	99.668	903	314396..315298	100
Escherichia_coli_B185	GG749171.1	VFG033335_fimG	99.008	504	65051..65554	100
Escherichia_coli_B185	GG749190.1	VFG033322_fimF	99.058	531	313330..313860	100
Escherichia_coli_B185	GG749190.1	VFG033279_fimD	99.204	2637	310684..313320	100
Escherichia_coli_B185	GG749190.1	VFG033261_fimC	99.862	726	309892..310617	100
Escherichia_coli_B185	GG749190.1	VFG033227_fimI	99.63	540	309316..309855	100
Escherichia_coli_B185	GG749190.1	VFG033196_fimE	99.162	597	307232..307828	100
Escherichia_coli_B185	GG749190.1	VFG033173_fimB	100	180	306575..306754	100
Escherichia_coli_B185	GG749165.1	VFG020176_fepB	98.015	957	497006..497962	100
Escherichia_coli_B185	GG749165.1	VFG020172_entC	98.639	1176	498151..499326	100
Escherichia_coli_B185	GG749165.1	VFG018218_ecpD	99.331	1644	80128..81771	100
Escherichia_coli_B185	GG749165.1	VFG018205_ecpB	99.701	669	84312..84980	100
Escherichia_coli_B185	GG749177.1	VFG013070_shuV	99.87	771	242205..242975	100
Escherichia_coli_B185	GG749165.1	VFG013030_fepD	98.706	1005	494637..495641	100
Escherichia_coli_B185	GG749165.1	VFG013021_fepC	98.039	816	492836..493651	100
Escherichia_coli_B185	GG749165.1	VFG013009_fepA	99.465	2241	483706..485946	100
Escherichia_coli_B185	GG749165.1	VFG013004_entD	99.841	630	482911..483540	100
Escherichia_coli_B185	GG749165.1	VFG012973_entA	98.929	747	501817..502563	100
Escherichia_coli_B185	GG749177.1	VFG012621_chuY	99.359	624	240544..241167	100
Escherichia_coli_B185	GG749177.1	VFG012609_chuW	99.253	1338	238700..240037	100
Escherichia_coli_B185	GG749177.1	VFG012603_chuT	99.235	915	237766..238680	100
Escherichia_coli_B185	GG749177.1	VFG012592_chuS	99.417	1029	234024..235052	100
Escherichia_coli_B185	GG749190.1	VFG012313_fimG	99.802	504	313873..314376	100
Escherichia_coli_B185	GG749175.1	VFG002055_gspL	98.606	861	138323..139183	100
Escherichia_coli_B185	GG749175.1	VFG002054_gspK	99.284	978	139498..140475	100
Escherichia_coli_B185	GG749177.1	VFG034265_chuA	99.597	1983	235101..237083	100
Escherichia_coli_B185	GG749174.1	VFG042080_eivI	98.512	336	267437..267772	100
Escherichia_coli_B185	GG749165.1	VFG034377_ecpR	99.816	543	85700..86242	100
Escherichia_coli_B185	GG749165.1	VFG034652_ibeB	99.06	1383	470391..471773	100
Escherichia_coli_B185	GG749174.1	VFG042074_pkgA	100	180	275207..275386	100
Escherichia_coli_B185	GG749174.1	VFG042073_eivF	99.733	750	274112..274861	100
Escherichia_coli_B185	GG749165.1	VFG041050_Z0265	98.611	144	31894..32037	100
Escherichia_coli_B185	GG749165.1	VFG041049_Z0263	100	225	30709..30933	100
Escherichia_coli_B185	GG749165.1	VFG036057_hlyE/clyA	99.671	912	1127368..1128279	100
Escherichia_coli_B185	GG749165.1	VFG035996_ehaB	98.59	2979	190514..193492	100
Escherichia_coli_B185	GG749165.1	VFG035808_hcp	100	519	32164..32682	100
Escherichia_coli_B185	GG749165.1	VFG035802_aec17	100	501	30968..31468	100
Escherichia_coli_B185	GG749165.1	VFG035770_aec18	99.932	1476	29183..30658	100
Escherichia_coli_B185	GG749165.1	VFG035745_aec19	100	414	28763..29176	100
Escherichia_coli_B185	GG749165.1	VFG035715_G2583_0236	99.838	1851	26909..28759	100
Escherichia_coli_B185	GG749165.1	VFG034419_ecpA	99.66	588	85038..85625	100
Escherichia_coli_B185	GG749165.1	VFG046074_csgC	99.099	333	1014701..1015033	100
Escherichia_coli_B185	GG749165.1	VFG035615_aec25	99.775	1332	22703..24034	100
Escherichia_coli_B185	GG749165.1	VFG035589_aec26	99.738	762	21937..22698	100
Escherichia_coli_B185	GG749165.1	VFG035532_aec28	98.656	744	18399..19142	100
Escherichia_coli_B185	GG749165.1	VFG035508_aec29	99.371	795	16982..17776	100
Escherichia_coli_B185	GG749165.1	VFG035439_aec32	99.792	480	11573..12052	100
Escherichia_coli_B185	GG749185.1	VFG034922_espY5	99.413	2385	163071..165455	100
Escherichia_coli_B185	GG749190.1	VFG034866_espX4	98.672	1581	44070..45650	100
Escherichia_coli_B185	GG749190.1	VFG034849_espX1	98.383	1422	439278..440699	100
Escherichia_coli_B185	GG749190.1	VFG034772_espL4	98.72	2187	6967..9153	100
Escherichia_coli_B185	GG749188.1	VFG034695_ibeC	98.962	1734	151983..153716	100
Escherichia_coli_B185	GG749165.1	VFG035635_aec24	100	525	24037..24561	100
Escherichia_coli_B185	GG749171.1	VFG043103_fliD	98.507	1398	469003..470409	100.644
Escherichia_coli_B185	GG749190.1	VFG034901_espY2	99.43	570	495235..495585	61.5789
Escherichia_coli_B185	GG749194.1	VFG035839_aec15	98.462	2109	1..1495	70.8867
Escherichia_coli_B185	GG749171.1	VFG034826_espR3	99.372	1140	476347..477301	83.7719
Escherichia_coli_B354	GG749327.1	VFG000931_entC	98.401	1188	475396..476583	100
Escherichia_coli_B354	GG749328.1	VFG043074_flgB	99.52	417	397054..397470	100
Escherichia_coli_B354	GG749328.1	VFG043076_flgD	98.563	696	397890..398585	100
Escherichia_coli_B354	GG749328.1	VFG043078_flgF	98.413	756	399835..400590	100
Escherichia_coli_B354	GG749328.1	VFG043080_flgH	98.426	699	401562..402260	100
Escherichia_coli_B354	GG749328.1	VFG043087_flhB	98.259	1149	1175671..1176819	100
Escherichia_coli_B354	GG749328.1	VFG043088_cheZ	98.76	645	1177008..1177652	100
Escherichia_coli_B354	GG749328.1	VFG043089_cheY	98.718	390	1177663..1178052	100
Escherichia_coli_B354	GG749328.1	VFG043091_cheR	98.026	861	1179119..1179979	100
Escherichia_coli_B354	GG749328.1	VFG043092_tar/cheM	98.075	1662	1181645..1183306	100
Escherichia_coli_B354	GG749328.1	VFG043093_cheW	98.611	504	1183451..1183954	100
Escherichia_coli_B354	GG749328.1	VFG043094_cheA	98.066	1965	1183975..1185939	100
Escherichia_coli_B354	GG749328.1	VFG043096_motA	98.874	888	1187431..1188318	100
Escherichia_coli_B354	GG749328.1	VFG043097_flhC	98.446	579	1188445..1189023	100
Escherichia_coli_B354	GG749328.1	VFG043072_flgN	98.082	417	395450..395866	100
Escherichia_coli_B354	GG749328.1	VFG043098_flhD	99.444	360	1189026..1189385	100
Escherichia_coli_B354	GG749328.1	VFG043106_fliE	98.095	315	1259891..1260205	100
Escherichia_coli_B354	GG749328.1	VFG043108_fliG	98.092	996	1262071..1263066	100
Escherichia_coli_B354	GG749328.1	VFG043111_fliJ	99.55	444	1265137..1265580	100
Escherichia_coli_B354	GG749328.1	VFG043113_fliL	98.71	465	1266809..1267273	100
Escherichia_coli_B354	GG749328.1	VFG043114_fliM	98.607	1005	1267278..1268282	100
Escherichia_coli_B354	GG749328.1	VFG043116_fliO	98.634	366	1268695..1269060	100
Escherichia_coli_B354	GG749328.1	VFG043118_fliQ	99.63	270	1269807..1270076	100
Escherichia_coli_B354	GG749335.1	VFG043545_ECS88_3547	99.548	885	586357..587241	100
Escherichia_coli_B354	GG749328.1	VFG045788_csgG	98.441	834	366887..367720	100
Escherichia_coli_B354	GG749328.1	VFG045791_csgD	99.386	651	368582..369232	100
Escherichia_coli_B354	GG749328.1	VFG045792_csgB	99.379	483	369960..370442	100
Escherichia_coli_B354	GG749328.1	VFG045794_csgC	100	333	370996..371328	100
Escherichia_coli_B354	GG749328.1	VFG045894_ycbR	98.718	702	272828..273529	100
Escherichia_coli_B354	GG749328.1	VFG043101_fliA	99.028	720	1248249..1248968	100
Escherichia_coli_B354	GG749328.1	VFG042727_csgE	99.487	390	368188..368577	100
Escherichia_coli_B354	GG749328.1	VFG042726_csgF	99.041	417	367747..368163	100
Escherichia_coli_B354	GG749328.1	VFG042715_Z2203	98.793	2652	826145..828796	100
Escherichia_coli_B354	GG749327.1	VFG000933_entB	98.485	858	478217..479074	100
Escherichia_coli_B354	GG749337.1	VFG012591_chuS	98.056	1029	220943..221971	100
Escherichia_coli_B354	GG749335.1	VFG012874_ipaH	98.052	1335	37009..38343	100
Escherichia_coli_B354	GG749337.1	VFG013070_shuV	98.962	771	229124..229894	100
Escherichia_coli_B354	GG749326.1	VFG033173_fimB	100	180	285698..285877	100
Escherichia_coli_B354	GG749326.1	VFG033189_fimE	99.497	597	286355..286951	100
Escherichia_coli_B354	GG749326.1	VFG033240_fimI	98.795	498	288267..288764	100
Escherichia_coli_B354	GG749326.1	VFG033261_fimC	99.725	726	288801..289526	100
Escherichia_coli_B354	GG749326.1	VFG033291_fimD	98.9	2637	289593..292229	100
Escherichia_coli_B354	GG749326.1	VFG033304_fimF	99.058	531	292239..292769	100
Escherichia_coli_B354	GG749328.1	VFG033335_fimG	99.206	504	825085..825588	100
Escherichia_coli_B354	GG749326.1	VFG033345_fimG	99.206	504	292782..293285	100
Escherichia_coli_B354	GG749326.1	VFG033369_fimH	99.003	903	293305..294207	100
Escherichia_coli_B354	GG749326.1	VFG045936_ppdD	99.093	441	512710..513150	100
Escherichia_coli_B354	GG749337.1	VFG034275_chuA	99.294	1983	222020..224002	100
Escherichia_coli_B354	GG749337.1	VFG034306_chuW	98.281	1338	225619..226956	100
Escherichia_coli_B354	GG749337.1	VFG034329_chuX	99.192	495	226969..227463	100
Escherichia_coli_B354	GG749327.1	VFG034386_ecpR	98.816	591	139976..140566	100
Escherichia_coli_B354	GG749327.1	VFG034417_ecpA	99.49	588	139314..139901	100
Escherichia_coli_B354	GG749327.1	VFG034446_ecpB	98.655	669	138589..139257	100
Escherichia_coli_B354	GG749327.1	VFG034501_ecpD	99.392	1644	134405..136048	100
Escherichia_coli_B354	GG749342.1	VFG034717_ibeC	98.847	1734	112130..113863	100
Escherichia_coli_B354	GG749327.1	VFG036009_ehaB	98.61	2949	235422..238370	100
Escherichia_coli_B354	GG749328.1	VFG036058_hlyE/clyA	99.671	912	504290..505201	100
Escherichia_coli_B354	GG749335.1	VFG042073_eivF	99.2	750	249551..250300	100
Escherichia_coli_B354	GG749335.1	VFG042090_eprI	99.167	240	235703..235942	100
Escherichia_coli_B354	GG749328.1	VFG042714_Z2201	98.889	720	828838..829557	100
Escherichia_coli_B354	GG749337.1	VFG034293_chuT	99.698	993	224607..225599	100
Escherichia_coli_B354	GG749326.1	VFG046029_hofC	98.005	1203	510123..511325	100
Escherichia_coli_B354	GG749328.1	VFG033311_fimF	98.677	531	825603..826131	99.6234
Escherichia_coli_B354	GG749327.1	VFG034675_ibeB	98.271	1389	447299..448685	99.856
Escherichia_coli_ETEC_H10407	FN649418.1	VFG000863_astA	100	117	9541..9657	100
Escherichia_coli_ETEC_H10407	FN649414.1	VFG043093_cheW	98.81	504	2072955..2073458	100
Escherichia_coli_ETEC_H10407	FN649414.1	VFG043092_tar/cheM	98.315	1662	2071149..2072810	100
Escherichia_coli_ETEC_H10407	FN649414.1	VFG043091_cheR	99.187	861	2068623..2069483	100
Escherichia_coli_ETEC_H10407	FN649414.1	VFG043090_cheB	98.762	1050	2067571..2068620	100
Escherichia_coli_ETEC_H10407	FN649414.1	VFG043089_cheY	98.718	390	2067167..2067556	100
Escherichia_coli_ETEC_H10407	FN649414.1	VFG043088_cheZ	99.38	645	2066512..2067156	100
Escherichia_coli_ETEC_H10407	FN649414.1	VFG043087_flhB	98.782	1149	2065162..2066310	100
Escherichia_coli_ETEC_H10407	FN649414.1	VFG043085_flhE	98.219	393	2062699..2063091	100
Escherichia_coli_ETEC_H10407	FN649414.1	VFG043083_flgK	98.479	1644	1244438..1246081	100
Escherichia_coli_ETEC_H10407	FN649414.1	VFG043082_flgJ	98.301	942	1243431..1244372	100
Escherichia_coli_ETEC_H10407	FN649414.1	VFG043080_flgH	99.571	699	1241624..1242322	100
Escherichia_coli_ETEC_H10407	FN649414.1	VFG043079_flgG	99.361	783	1240789..1241571	100
Escherichia_coli_ETEC_H10407	FN649414.1	VFG043076_flgD	99.138	696	1237914..1238609	100
Escherichia_coli_ETEC_H10407	FN649414.1	VFG043075_flgC	99.506	405	1237498..1237902	100
Escherichia_coli_ETEC_H10407	FN649414.1	VFG043074_flgB	99.52	417	1237078..1237494	100
Escherichia_coli_ETEC_H10407	FN649414.1	VFG043072_flgN	98.321	417	1235474..1235890	100
Escherichia_coli_ETEC_H10407	FN649418.1	VFG042459_cfaD'	100	435	43366..43800	100
Escherichia_coli_ETEC_H10407	FN649418.1	VFG042458_cfaE	100	1083	41761..42843	100
Escherichia_coli_ETEC_H10407	FN649414.1	VFG042402_ycbU	100	477	1109196..1109672	100
Escherichia_coli_ETEC_H10407	FN649418.1	VFG042382_etpB	100	1812	17538..19349	100
Escherichia_coli_ETEC_H10407	FN649414.1	VFG042091_orgA	99.485	582	3291886..3292467	100
Escherichia_coli_ETEC_H10407	FN649414.1	VFG043094_cheA	98.677	1965	2073479..2075443	100
Escherichia_coli_ETEC_H10407	FN649414.1	VFG042090_eprI	100	240	3293566..3293805	100
Escherichia_coli_ETEC_H10407	FN649414.1	VFG043096_motA	98.986	888	2076371..2077258	100
Escherichia_coli_ETEC_H10407	FN649414.1	VFG043098_flhD	99.722	360	2077966..2078325	100
Escherichia_coli_ETEC_H10407	FN649414.1	VFG046071_csgD	99.846	651	1207829..1208479	100
Escherichia_coli_ETEC_H10407	FN649414.1	VFG046070_csgE	100	390	1207435..1207824	100
Escherichia_coli_ETEC_H10407	FN649414.1	VFG046069_csgF	100	417	1206994..1207410	100
Escherichia_coli_ETEC_H10407	FN649414.1	VFG046068_csgG	99.88	834	1206134..1206967	100
Escherichia_coli_ETEC_H10407	FN649414.1	VFG046011_hofC	100	1203	117949..119151	100
Escherichia_coli_ETEC_H10407	FN649414.1	VFG045936_ppdD	100	441	120536..120976	100
Escherichia_coli_ETEC_H10407	FN649414.1	VFG045932_ETEC_1011	100	714	1108405..1109118	100
Escherichia_coli_ETEC_H10407	FN649414.1	VFG045912_ETEC_1008	100	2601	1102750..1105350	100
Escherichia_coli_ETEC_H10407	FN649414.1	VFG045896_ETEC_1007	100	702	1102024..1102725	100
Escherichia_coli_ETEC_H10407	FN649414.1	VFG045856_elfA	100	540	1101402..1101941	100
Escherichia_coli_ETEC_H10407	FN649414.1	VFG045792_csgB	99.793	483	1209207..1209689	100
Escherichia_coli_ETEC_H10407	FN649414.1	VFG043545_ECS88_3547	99.774	885	3701037..3701921	100
Escherichia_coli_ETEC_H10407	FN649414.1	VFG043544_Z1307	99.712	1041	1125254..1126294	100
Escherichia_coli_ETEC_H10407	FN649414.1	VFG043120_flk	98.695	996	2665113..2666108	100
Escherichia_coli_ETEC_H10407	FN649414.1	VFG043116_fliO	98.361	366	2198095..2198460	100
Escherichia_coli_ETEC_H10407	FN649414.1	VFG043114_fliM	99.204	1005	2196678..2197682	100
Escherichia_coli_ETEC_H10407	FN649414.1	VFG043113_fliL	98.71	465	2196209..2196673	100
Escherichia_coli_ETEC_H10407	FN649414.1	VFG043111_fliJ	100	444	2194537..2194980	100
Escherichia_coli_ETEC_H10407	FN649414.1	VFG043108_fliG	99.096	996	2191471..2192466	100
Escherichia_coli_ETEC_H10407	FN649414.1	VFG043101_fliA	98.889	720	2179683..2180402	100
Escherichia_coli_ETEC_H10407	FN649414.1	VFG043099_fliY	98.252	801	2177421..2178221	100
Escherichia_coli_ETEC_H10407	FN649414.1	VFG043097_flhC	99.136	579	2077385..2077963	100
Escherichia_coli_ETEC_H10407	FN649414.1	VFG040954_gspE	99.933	1494	3492277..3493770	100
Escherichia_coli_ETEC_H10407	FN649414.1	VFG042089_eprJ	100	333	3293214..3293546	100
Escherichia_coli_ETEC_H10407	FN649414.1	VFG033418_tia	100	747	4226532..4227278	100
Escherichia_coli_ETEC_H10407	FN649414.1	VFG033369_fimH	100	903	5028416..5029318	100
Escherichia_coli_ETEC_H10407	FN649414.1	VFG033346_fimG	100	504	5027893..5028396	100
Escherichia_coli_ETEC_H10407	FN649414.1	VFG033335_fimG	99.405	504	1706613..1707116	100
Escherichia_coli_ETEC_H10407	FN649414.1	VFG033318_fimF	100	531	5027350..5027880	100
Escherichia_coli_ETEC_H10407	FN649414.1	VFG033290_fimD	100	2637	5024704..5027340	100
Escherichia_coli_ETEC_H10407	FN649414.1	VFG033263_fimC	100	726	5023912..5024637	100
Escherichia_coli_ETEC_H10407	FN649414.1	VFG033217_fimA	100	549	5022724..5023272	100
Escherichia_coli_ETEC_H10407	FN649414.1	VFG033196_fimE	100	597	5021646..5022242	100
Escherichia_coli_ETEC_H10407	FN649414.1	VFG033175_fimB	100	603	5020565..5021167	100
Escherichia_coli_ETEC_H10407	FN649414.1	VFG020172_entC	98.639	1176	678515..679690	100
Escherichia_coli_ETEC_H10407	FN649414.1	VFG020160_gspL	99.406	1179	3486896..3488074	100
Escherichia_coli_ETEC_H10407	FN649414.1	VFG020158_gspJ	99.833	600	3489051..3489650	100
Escherichia_coli_ETEC_H10407	FN649414.1	VFG018225_ecpE	100	711	364732..365442	100
Escherichia_coli_ETEC_H10407	FN649414.1	VFG018198_ecpA	100	588	370321..370908	100
Escherichia_coli_ETEC_H10407	FN649414.1	VFG018191_ecpR	100	591	370983..371573	100
Escherichia_coli_ETEC_H10407	FN649414.1	VFG013030_fepD	98.607	1005	674815..675819	100
Escherichia_coli_ETEC_H10407	FN649414.1	VFG012980_entB	99.417	858	681324..682181	100
Escherichia_coli_ETEC_H10407	FN649414.1	VFG012910_gspK	99.013	912	3488071..3488982	100
Escherichia_coli_ETEC_H10407	FN649414.1	VFG012545_ybtA	100	960	2228417..2229376	100
Escherichia_coli_ETEC_H10407	FN649414.1	VFG012529_ybtS	100	1305	2222054..2223358	100
Escherichia_coli_ETEC_H10407	FN649417.1	VFG002039_estIa	100	219	57051..57269	100
Escherichia_coli_ETEC_H10407	FN649414.1	VFG040952_gspG	98.246	456	3490582..3491037	100
Escherichia_coli_ETEC_H10407	FN649418.1	VFG033835_pic	100	4095	1202..5296	100
Escherichia_coli_ETEC_H10407	FN649414.1	VFG046074_csgC	99.7	333	1210244..1210576	100
Escherichia_coli_ETEC_H10407	FN649414.1	VFG034102_irp2	100	6108	2229567..2235674	100
Escherichia_coli_ETEC_H10407	FN649414.1	VFG040951_gspH	99.468	564	3490015..3490578	100
Escherichia_coli_ETEC_H10407	FN649417.1	VFG036068_eltB	100	375	50223..50597	100
Escherichia_coli_ETEC_H10407	FN649414.1	VFG036059_hlyE/clyA	100	912	1368588..1369499	100
Escherichia_coli_ETEC_H10407	FN649414.1	VFG036042_tibA	100	2970	2299853..2302822	100
Escherichia_coli_ETEC_H10407	FN649414.1	VFG036025_cah	100	2847	2283191..2286037	100
Escherichia_coli_ETEC_H10407	FN649418.1	VFG035931_aatD	100	1287	83487..84773	100
Escherichia_coli_ETEC_H10407	FN649418.1	VFG035924_aatC	100	627	75173..75799	100
Escherichia_coli_ETEC_H10407	FN649414.1	VFG035845_aec15	98.625	2109	1642177..1644285	100
Escherichia_coli_ETEC_H10407	FN649414.1	VFG034719_ibeC	100	1734	4571039..4572772	100
Escherichia_coli_ETEC_H10407	FN649414.1	VFG034034_ybtX	100	1404	2223386..2224789	100
Escherichia_coli_ETEC_H10407	FN649418.1	VFG034637_cfaC	100	2610	39148..41757	100
Escherichia_coli_ETEC_H10407	FN649414.1	VFG034677_ibeB	100	1374	649243..650616	100
Escherichia_coli_ETEC_H10407	FN649418.1	VFG034613_cfaA	100	717	37826..38542	100
Escherichia_coli_ETEC_H10407	FN649414.1	VFG034566_eaeH	100	4257	374594..378850	100
Escherichia_coli_ETEC_H10407	FN649418.1	VFG034541_etpA	100	4620	12829..17448	100
Escherichia_coli_ETEC_H10407	FN649414.1	VFG034448_ecpB	100	669	369595..370263	100
Escherichia_coli_ETEC_H10407	FN649414.1	VFG034187_fyuA	100	2022	2248863..2250884	100
Escherichia_coli_ETEC_H10407	FN649414.1	VFG034170_ybtE	100	1578	2247154..2248731	100
Escherichia_coli_ETEC_H10407	FN649414.1	VFG034119_irp1	100	9483	2235771..2245253	100
Escherichia_coli_ETEC_H10407	FN649418.1	VFG034625_cfaB	100	513	38571..39083	100
Escherichia_coli_ETEC_H10407	FN649414.1	VFG046073_csgA	99.342	453	1209730..1210185	100.662
Escherichia_coli_ETEC_H10407	FN649414.1	VFG043100_fliZ	98.338	588	2179313..2179673	61.3946
Escherichia_coli_ETEC_H10407	FN649414.1	VFG034777_espL4	98.684	1575	4643846..4644985	72.381
Escherichia_coli_ETEC_H10407	FN649414.1	VFG043104_fliS	98.715	411	2183734..2184122	94.6472
Escherichia_coli_ETEC_H10407	FN649414.1	VFG033307_fimF	99.416	531	1707129..1707642	96.7985
Escherichia_coli_ETEC_H10407	FN649414.1	VFG034823_espR1	99.7	1332	1663020..1664350	99.9249
Escherichia_coli_H299	GL884493.1	VFG000876_fimD	98.673	2637	352348..354984	100
Escherichia_coli_H299	GL884511.1	VFG043080_flgH	98.999	699	349631..350329	100
Escherichia_coli_H299	GL884511.1	VFG043077_flgE	98.342	1206	346645..347850	100
Escherichia_coli_H299	GL884511.1	VFG043076_flgD	98.42	696	345925..346620	100
Escherichia_coli_H299	GL884511.1	VFG043075_flgC	98.272	405	345509..345913	100
Escherichia_coli_H299	GL884511.1	VFG043074_flgB	98.082	417	345089..345505	100
Escherichia_coli_H299	GL884511.1	VFG043072_flgN	98.561	417	343484..343900	100
Escherichia_coli_H299	GL884511.1	VFG042731_csgC	99.7	333	319029..319361	100
Escherichia_coli_H299	GL884511.1	VFG036062_hlyE/clyA	99.543	219	430615..430833	100
Escherichia_coli_H299	GL884493.1	VFG036043_aatA	98.085	3498	160703..164200	100
Escherichia_coli_H299	GL884529.1	VFG043088_cheZ	98.45	645	335189..335833	100
Escherichia_coli_H299	GL884530.1	VFG036039_cdiB	100	1773	7805..9577	100
Escherichia_coli_H299	GL884497.1	VFG035987_ehaA	98.37	4050	102099..106148	100
Escherichia_coli_H299	GL884538.1	VFG035314_APECO1_3695	99.767	429	215224..215652	100
Escherichia_coli_H299	GL884538.1	VFG035298_APECO1_3696	100	537	214684..215220	100
Escherichia_coli_H299	GL884538.1	VFG035253_ECP_2815	98.107	1638	208223..209860	100
Escherichia_coli_H299	GL884538.1	VFG035139_APECO1_3715	99.55	666	194221..194886	100
Escherichia_coli_H299	GL884538.1	VFG035102_c3386	98.188	1545	191323..192867	100
Escherichia_coli_H299	GL884538.1	VFG035083_c3385	99.617	522	190749..191270	100
Escherichia_coli_H299	GL884547.1	VFG034717_ibeC	98.616	1734	108763..110496	100
Escherichia_coli_H299	GL884506.1	VFG034651_ibeB	98.843	1383	15587..16969	100
Escherichia_coli_H299	GL884497.1	VFG036009_ehaB	99.39	2949	165953..168901	100
Escherichia_coli_H299	GL884529.1	VFG043089_cheY	98.718	390	335844..336233	100
Escherichia_coli_H299	GL884529.1	VFG043091_cheR	98.142	861	337300..338160	100
Escherichia_coli_H299	GL884529.1	VFG043092_tar/cheM	98.496	1662	339826..341487	100
Escherichia_coli_H299	GL884511.1	VFG045792_csgB	99.586	483	317989..318471	100
Escherichia_coli_H299	GL884511.1	VFG045791_csgD	99.386	651	316612..317262	100
Escherichia_coli_H299	GL884511.1	VFG045790_csgE	98.718	390	316218..316607	100
Escherichia_coli_H299	GL884511.1	VFG045789_csgF	99.041	417	315777..316193	100
Escherichia_coli_H299	GL884511.1	VFG045788_csgG	98.681	834	314917..315750	100
Escherichia_coli_H299	GL884538.1	VFG043545_ECS88_3547	99.661	885	595327..596211	100
Escherichia_coli_H299	GL884534.1	VFG043120_flk	98.795	996	464041..465036	100
Escherichia_coli_H299	GL884529.1	VFG043119_fliR	98.092	786	430361..431146	100
Escherichia_coli_H299	GL884529.1	VFG043116_fliO	98.907	366	428971..429336	100
Escherichia_coli_H299	GL884529.1	VFG043114_fliM	99.104	1005	427554..428558	100
Escherichia_coli_H299	GL884529.1	VFG043113_fliL	99.14	465	427085..427549	100
Escherichia_coli_H299	GL884529.1	VFG043111_fliJ	99.099	444	425413..425856	100
Escherichia_coli_H299	GL884529.1	VFG043108_fliG	99.197	996	422347..423342	100
Escherichia_coli_H299	GL884529.1	VFG043101_fliA	99.028	720	407551..408270	100
Escherichia_coli_H299	GL884529.1	VFG043100_fliZ	98.129	588	406954..407541	100
Escherichia_coli_H299	GL884529.1	VFG043099_fliY	98.252	801	406066..406866	100
Escherichia_coli_H299	GL884529.1	VFG043098_flhD	98.889	360	346643..347002	100
Escherichia_coli_H299	GL884529.1	VFG043097_flhC	99.136	579	346062..346640	100
Escherichia_coli_H299	GL884529.1	VFG043096_motA	98.761	888	345048..345935	100
Escherichia_coli_H299	GL884529.1	VFG043094_cheA	98.066	1965	342156..344120	100
Escherichia_coli_H299	GL884529.1	VFG043093_cheW	98.016	504	341632..342135	100
Escherichia_coli_H299	GL884493.1	VFG045936_ppdD	99.773	441	557867..558307	100
Escherichia_coli_H299	GL884497.1	VFG034402_ecpA	99.83	588	67905..68492	100
Escherichia_coli_H299	GL884497.1	VFG034483_ecpC	99.842	2526	64629..67154	100
Escherichia_coli_H299	GL884544.1	VFG034307_chuW	99.178	1338	225576..226913	100
Escherichia_coli_H299	GL884497.1	VFG018209_ecpB	99.582	717	67180..67896	100
Escherichia_coli_H299	GL884497.1	VFG018195_ecpR	100	543	68567..69109	100
Escherichia_coli_H299	GL884493.1	VFG012633_ireA	99.951	2049	123827..125875	100
Escherichia_coli_H299	GL884544.1	VFG012631_chuU	99.295	993	228092..229084	100
Escherichia_coli_H299	GL884553.1	VFG012512_iroC	99.551	3786	106519..110304	100
Escherichia_coli_H299	GL884553.1	VFG012508_iroD	99.593	1230	110408..111637	100
Escherichia_coli_H299	GL884553.1	VFG012503_iroE	99.791	957	111722..112678	100
Escherichia_coli_H299	GL884553.1	VFG012500_iroN	98.852	2178	112723..114900	100
Escherichia_coli_H299	GL884544.1	VFG012258_papB	99.048	315	455285..455599	100
Escherichia_coli_H299	GL884544.1	VFG012248_papH	99.32	588	453878..454465	100
Escherichia_coli_H299	GL884544.1	VFG012238_papD	99.592	735	450505..451239	100
Escherichia_coli_H299	GL884544.1	VFG012232_papJ	99.313	582	449887..450468	100
Escherichia_coli_H299	GL884534.1	VFG003381_ybtE	99.873	1578	63496..65073	100
Escherichia_coli_H299	GL884534.1	VFG003114_psn/fyuA	99.852	2022	65204..67225	100
Escherichia_coli_H299	GL884534.1	VFG002742_ybtT	100	657	62836..63492	100
Escherichia_coli_H299	GL884538.1	VFG002050_gspG	98.246	456	381871..382326	100
Escherichia_coli_H299	GL884511.1	VFG001443_ompA	98.943	1041	243345..244385	100
Escherichia_coli_H299	GL884506.1	VFG000933_entB	98.601	858	47666..48523	100
Escherichia_coli_H299	GL884506.1	VFG000925_fepC	98.162	816	39542..40357	100
Escherichia_coli_H299	GL884497.1	VFG000904_vat	100	4131	54571..58701	100
Escherichia_coli_H299	GL884497.1	VFG000903_pic	100	4116	11583..15698	100
Escherichia_coli_H299	GL884544.1	VFG033110_papK	99.111	225	449341..449565	100
Escherichia_coli_H299	GL884544.1	VFG034342_chuY	98.718	624	227420..228043	100
Escherichia_coli_H299	GL884544.1	VFG033131_papC	99.645	2532	451310..453841	100
Escherichia_coli_H299	GL884493.1	VFG033189_fimE	99.33	597	349289..349885	100
Escherichia_coli_H299	GL884544.1	VFG034289_chuT	98.892	993	224564..225556	100
Escherichia_coli_H299	GL884544.1	VFG034270_chuA	98.79	1983	221976..223958	100
Escherichia_coli_H299	GL884553.1	VFG034214_sitB	100	828	75692..76519	100
Escherichia_coli_H299	GL884534.1	VFG034095_irp2	99.886	6126	45891..52016	100
Escherichia_coli_H299	GL884534.1	VFG034075_ybtA	100	960	44759..45718	100
Escherichia_coli_H299	GL884534.1	VFG034041_ybtQ	100	1803	41001..42803	100
Escherichia_coli_H299	GL884534.1	VFG034008_ybtS	99.617	1305	38396..39700	100
Escherichia_coli_H299	GL884553.1	VFG034005_iucA	100	1788	68928..70715	100
Escherichia_coli_H299	GL884553.1	VFG033958_iucD	100	1278	64964..66241	100
Escherichia_coli_H299	GL884493.1	VFG033173_fimB	99.444	180	348632..348811	100
Escherichia_coli_H299	GL884553.1	VFG033944_iutA	99.909	2202	62681..64882	100
Escherichia_coli_H299	GL884544.1	VFG033418_tia	99.197	747	427812..428558	100
Escherichia_coli_H299	GL884493.1	VFG033373_fimH	98.339	903	356060..356962	100
Escherichia_coli_H299	GL884493.1	VFG033345_fimG	99.206	504	355537..356040	100
Escherichia_coli_H299	GL884522.1	VFG033335_fimG	99.206	504	56344..56847	100
Escherichia_coli_H299	GL884493.1	VFG033319_fimF	99.812	531	354994..355524	100
Escherichia_coli_H299	GL884522.1	VFG033311_fimF	99.435	531	56860..57390	100
Escherichia_coli_H299	GL884522.1	VFG033284_fimD	98.454	2652	57404..60055	100
Escherichia_coli_H299	GL884493.1	VFG033262_fimC	99.311	726	351556..352281	100
Escherichia_coli_H299	GL884493.1	VFG033215_fimA	99.636	549	350367..350915	100
Escherichia_coli_H299	GL884493.1	VFG045991_hofB	98.196	1386	556472..557857	100
Escherichia_coli_H299	GL884530.1	VFG036031_cdiA	99.973	9651	255..7792	78.1059
Escherichia_coli_H299	GL884553.1	VFG012515_iroB	99.742	1164	105342..106504	99.9141
Escherichia_coli_H299	GL884497.1	VFG034548_eaeH	98.024	4251	75501..79748	99.9294
Escherichia_coli_IAI39	CU928164.2	VFG000616_iucB	100	948	3570901..3571848	100
Escherichia_coli_IAI39	CU928164.2	VFG043079_flgG	98.595	783	2132002..2132784	100
Escherichia_coli_IAI39	CU928164.2	VFG043078_flgF	98.413	756	2132921..2133676	100
Escherichia_coli_IAI39	CU928164.2	VFG043075_flgC	98.025	405	2135630..2136034	100
Escherichia_coli_IAI39	CU928164.2	VFG043072_flgN	98.561	417	2137639..2138055	100
Escherichia_coli_IAI39	CU928164.2	VFG042727_csgE	99.744	390	2164963..2165352	100
Escherichia_coli_IAI39	CU928164.2	VFG042726_csgF	98.561	417	2165377..2165793	100
Escherichia_coli_IAI39	CU928164.2	VFG042725_csgG	98.321	834	2165820..2166653	100
Escherichia_coli_IAI39	CU928164.2	VFG042718_Z2206	98.142	915	1863981..1864895	100
Escherichia_coli_IAI39	CU928164.2	VFG042403_ycbV	98.05	564	2250420..2250983	100
Escherichia_coli_IAI39	CU928164.2	VFG036057_hlyE/clyA	100	912	1972304..1973215	100
Escherichia_coli_IAI39	CU928164.2	VFG036002_ehaB	100	2910	339574..342483	100
Escherichia_coli_IAI39	CU928164.2	VFG034713_ibeC	100	1734	3155395..3157128	100
Escherichia_coli_IAI39	CU928164.2	VFG034671_ibeB	100	1383	575412..576794	100
Escherichia_coli_IAI39	CU928164.2	VFG034647_cfaD	100	1089	3753167..3754255	100
Escherichia_coli_IAI39	CU928164.2	VFG034623_cfaB	100	501	3757027..3757527	100
Escherichia_coli_IAI39	CU928164.2	VFG034611_cfaA	100	717	3757557..3758273	100
Escherichia_coli_IAI39	CU928164.2	VFG034470_ecpC	100	2526	438061..440586	100
Escherichia_coli_IAI39	CU928164.2	VFG034442_ecpB	100	669	437367..438035	100
Escherichia_coli_IAI39	CU928164.2	VFG034424_ecpA	100	450	436860..437309	100
Escherichia_coli_IAI39	CU928164.2	VFG034387_ecpR	100	591	436058..436648	100
Escherichia_coli_IAI39	CU928164.2	VFG034361_chuU	100	993	4164774..4165766	100
Escherichia_coli_IAI39	CU928164.2	VFG043080_flgH	98.426	699	2131251..2131949	100
Escherichia_coli_IAI39	CU928164.2	VFG046033_hofC	100	1203	124626..125828	100
Escherichia_coli_IAI39	CU928164.2	VFG043087_flhB	98.259	1149	1238543..1239691	100
Escherichia_coli_IAI39	CU928164.2	VFG043089_cheY	98.718	390	1237290..1237679	100
Escherichia_coli_IAI39	CU928164.2	VFG045958_ppdD	100	441	127213..127653	100
Escherichia_coli_IAI39	CU928164.2	VFG045930_ycbT	100	1071	2251497..2252567	100
Escherichia_coli_IAI39	CU928164.2	VFG045894_ycbR	100	702	2255183..2255884	100
Escherichia_coli_IAI39	CU928164.2	VFG045872_ycbQ	100	540	2255965..2256504	100
Escherichia_coli_IAI39	CU928164.2	VFG045794_csgC	100	333	2162211..2162543	100
Escherichia_coli_IAI39	CU928164.2	VFG045792_csgB	99.586	483	2163098..2163580	100
Escherichia_coli_IAI39	CU928164.2	VFG044171_hma	99.953	2148	1111646..1113793	100
Escherichia_coli_IAI39	CU928164.2	VFG043545_ECS88_3547	99.774	885	3817804..3818688	100
Escherichia_coli_IAI39	CU928164.2	VFG043120_flk	98.193	996	2558290..2559285	100
Escherichia_coli_IAI39	CU928164.2	VFG043116_fliO	98.087	366	1184868..1185233	100
Escherichia_coli_IAI39	CU928164.2	VFG043114_fliM	98.308	1005	1185646..1186650	100
Escherichia_coli_IAI39	CU928164.2	VFG043113_fliL	99.355	465	1186655..1187119	100
Escherichia_coli_IAI39	CU928164.2	VFG043111_fliJ	98.649	444	1188348..1188791	100
Escherichia_coli_IAI39	CU928164.2	VFG043110_fliI	98.108	1374	1188810..1190183	100
Escherichia_coli_IAI39	CU928164.2	VFG043101_fliA	98.889	720	1205100..1205819	100
Escherichia_coli_IAI39	CU928164.2	VFG043100_fliZ	98.129	588	1205829..1206416	100
Escherichia_coli_IAI39	CU928164.2	VFG043098_flhD	98.889	360	1227896..1228255	100
Escherichia_coli_IAI39	CU928164.2	VFG043097_flhC	98.446	579	1228258..1228836	100
Escherichia_coli_IAI39	CU928164.2	VFG043096_motA	98.086	888	1228963..1229850	100
Escherichia_coli_IAI39	CU928164.2	VFG043092_tar/cheM	98.075	1662	1233411..1235072	100
Escherichia_coli_IAI39	CU928164.2	VFG043091_cheR	98.258	861	1235363..1236223	100
Escherichia_coli_IAI39	CU928164.2	VFG043088_cheZ	98.14	645	1237690..1238334	100
Escherichia_coli_IAI39	CU928164.2	VFG034307_chuW	100	1338	4162258..4163595	100
Escherichia_coli_IAI39	CU928164.2	VFG034325_chuX	100	495	4163608..4164102	100
Escherichia_coli_IAI39	CU928164.2	VFG034271_chuA	100	1983	4158658..4160640	100
Escherichia_coli_IAI39	CU928164.2	VFG033127_papC	100	2532	4787118..4789649	100
Escherichia_coli_IAI39	CU928164.2	VFG033120_papD	100	735	4789720..4790454	100
Escherichia_coli_IAI39	CU928164.2	VFG033115_papJ	100	582	4790491..4791072	100
Escherichia_coli_IAI39	CU928164.2	VFG033108_papK	100	540	4791079..4791618	100
Escherichia_coli_IAI39	CU928164.2	VFG033105_papE	100	522	3553636..3554157	100
Escherichia_coli_IAI39	CU928164.2	VFG033100_papE	100	540	4791627..4792166	100
Escherichia_coli_IAI39	CU928164.2	VFG033098_papF	100	501	4792241..4792741	100
Escherichia_coli_IAI39	CU928164.2	VFG033092_papF	100	534	3553058..3553591	100
Escherichia_coli_IAI39	CU928164.2	VFG033085_papG	100	1011	4792785..4793795	100
Escherichia_coli_IAI39	CU928164.2	VFG033078_papX	100	552	3549997..3550548	100
Escherichia_coli_IAI39	CU928164.2	VFG033134_papH	100	588	4786493..4787080	100
Escherichia_coli_IAI39	CU928164.2	VFG020186_virK	99.054	951	4964277..4965227	100
Escherichia_coli_IAI39	CU928164.2	VFG012874_ipaH	98.052	1335	2956018..2957352	100
Escherichia_coli_IAI39	CU928164.2	VFG012573_sitA	100	915	1994537..1995451	100
Escherichia_coli_IAI39	CU928164.2	VFG012543_ybtA	100	960	1154076..1155035	100
Escherichia_coli_IAI39	CU928164.2	VFG012539_ybtP	100	1803	1155202..1157004	100
Escherichia_coli_IAI39	CU928164.2	VFG001449_kpsT	100	660	3597781..3598440	100
Escherichia_coli_IAI39	CU928164.2	VFG001448_kpsD	99.046	1677	3585443..3587119	100
Escherichia_coli_IAI39	CU928164.2	VFG000933_entB	99.068	858	607279..608136	100
Escherichia_coli_IAI39	CU928164.2	VFG000932_entE	98.076	1611	605655..607265	100
Escherichia_coli_IAI39	CU928164.2	VFG000931_entC	98.569	1188	604458..605645	100
Escherichia_coli_IAI39	CU928164.2	VFG000881_papB	100	315	4785345..4785659	100
Escherichia_coli_IAI39	CU928164.2	VFG013087_msbB2	98.095	945	4963268..4964212	100
Escherichia_coli_IAI39	CU928164.2	VFG034289_chuT	100	993	4161246..4162238	100
Escherichia_coli_IAI39	CU928164.2	VFG033141_papA	100	597	4785833..4786429	100
Escherichia_coli_IAI39	CU928164.2	VFG033153_papI	100	234	3556432..3556665	100
Escherichia_coli_IAI39	CU928164.2	VFG034253_chuS	100	1029	4157581..4158609	100
Escherichia_coli_IAI39	CU928164.2	VFG034182_fyuA	100	2022	1132569..1134590	100
Escherichia_coli_IAI39	CU928164.2	VFG034165_ybtE	100	1578	1134721..1136298	100
Escherichia_coli_IAI39	CU928164.2	VFG034148_ybtT	100	804	1136302..1137105	100
Escherichia_coli_IAI39	CU928164.2	VFG034097_irp2	100	6126	1147778..1153903	100
Escherichia_coli_IAI39	CU928164.2	VFG034013_ybtS	100	1305	1160094..1161398	100
Escherichia_coli_IAI39	CU928164.2	VFG034000_iucA	100	1791	3569110..3570900	100
Escherichia_coli_IAI39	CU928164.2	VFG033944_iutA	100	2202	3574946..3577147	100
Escherichia_coli_IAI39	CU928164.2	VFG033420_tia	100	747	4366458..4367204	100
Escherichia_coli_IAI39	CU928164.2	VFG033415_tia	100	756	4794146..4794901	100
Escherichia_coli_IAI39	CU928164.2	VFG046071_csgD	99.078	651	2164308..2164958	100
Escherichia_coli_IAI39	CU928164.2	VFG033340_fimG	100	504	4995738..4996241	100
Escherichia_coli_IAI39	CU928164.2	VFG033305_fimF	100	531	4995195..4995725	100
Escherichia_coli_IAI39	CU928164.2	VFG033285_fimD	100	2637	4992549..4995185	100
Escherichia_coli_IAI39	CU928164.2	VFG033259_fimC	100	726	4991757..4992482	100
Escherichia_coli_IAI39	CU928164.2	VFG033213_fimA	100	549	4990568..4991116	100
Escherichia_coli_IAI39	CU928164.2	VFG033192_fimE	100	597	4989491..4990087	100
Escherichia_coli_IAI39	CU928164.2	VFG033171_fimB	100	603	4988411..4989013	100
Escherichia_coli_IAI39	CU928164.2	VFG033160_papI	100	222	4784680..4784901	100
Escherichia_coli_IAI39	CU928164.2	VFG033363_fimH	100	903	4996261..4997163	100
Escherichia_coli_IAI39	CU928164.2	VFG033825_sat	100	3900	3578080..3580419	60
Escherichia_coli_IAI39	CU928164.2	VFG035964_upaG/ehaG	99.753	4704	4292517..4295345	60.1403
Escherichia_coli_IAI39	CU928164.2	VFG043108_fliG	98.471	996	1192517..1193170	65.6627
Escherichia_coli_IAI39	CU928164.2	VFG033146_papA	99.831	591	3554938..3555527	99.8308
Escherichia_coli_IAI39	CU928164.2	VFG035939_air/eaeX	98.675	4605	4430543..4435146	99.9783
Escherichia_coli_KO11FL	CP002970.1	VFG040950_gspI	100	372	1676610..1676981	100
Escherichia_coli_KO11FL	CP002970.1	VFG043080_flgH	99.428	699	3644453..3645151	100
Escherichia_coli_KO11FL	CP002970.1	VFG043079_flgG	99.361	783	3645204..3645986	100
Escherichia_coli_KO11FL	CP002970.1	VFG043078_flgF	98.28	756	3646158..3646913	100
Escherichia_coli_KO11FL	CP002970.1	VFG043076_flgD	99.282	696	3648166..3648861	100
Escherichia_coli_KO11FL	CP002970.1	VFG043075_flgC	99.259	405	3648873..3649277	100
Escherichia_coli_KO11FL	CP002970.1	VFG043074_flgB	99.281	417	3649281..3649697	100
Escherichia_coli_KO11FL	CP002970.1	VFG043072_flgN	98.321	417	3650886..3651302	100
Escherichia_coli_KO11FL	CP002970.1	VFG042726_csgF	99.76	417	3679930..3680346	100
Escherichia_coli_KO11FL	CP002970.1	VFG042725_csgG	98.321	834	3680373..3681206	100
Escherichia_coli_KO11FL	CP002970.1	VFG042718_Z2206	98.579	915	3316812..3317726	100
Escherichia_coli_KO11FL	CP002970.1	VFG042716_Z2204	99.812	531	3315706..3316236	100
Escherichia_coli_KO11FL	CP002970.1	VFG043082_flgJ	98.301	942	3642403..3643344	100
Escherichia_coli_KO11FL	CP002970.1	VFG042714_Z2201	98.194	720	3312280..3312999	100
Escherichia_coli_KO11FL	CP002970.1	VFG042593_stgD	99.441	1074	779248..780321	100
Escherichia_coli_KO11FL	CP002970.1	VFG042592_stgC	99.762	2523	780332..782854	100
Escherichia_coli_KO11FL	CP002970.1	VFG042591_stgB	100	732	782879..783610	100
Escherichia_coli_KO11FL	CP002970.1	VFG042590_stgA	99.825	573	783658..784230	100
Escherichia_coli_KO11FL	CP002970.1	VFG042402_ycbU	100	477	3779361..3779837	100
Escherichia_coli_KO11FL	CP002970.1	VFG042097_ygeH	98.112	1377	1809779..1811155	100
Escherichia_coli_KO11FL	CP002970.1	VFG041050_Z0265	99.306	144	260743..260886	100
Escherichia_coli_KO11FL	CP002970.1	VFG041049_Z0263	100	225	259556..259780	100
Escherichia_coli_KO11FL	CP002970.1	VFG040956_gspC	100	960	1669809..1670768	100
Escherichia_coli_KO11FL	CP002970.1	VFG040954_gspE	99.531	1494	1672858..1674351	100
Escherichia_coli_KO11FL	CP002970.1	VFG040952_gspG	99.781	456	1675591..1676046	100
Escherichia_coli_KO11FL	CP002970.1	VFG042713_Z2200	99.113	564	3311365..3311928	100
Escherichia_coli_KO11FL	CP002970.1	VFG043083_flgK	98.175	1644	3640694..3642337	100
Escherichia_coli_KO11FL	CP002970.1	VFG043087_flhB	98.433	1149	2841910..2843058	100
Escherichia_coli_KO11FL	CP002970.1	VFG043088_cheZ	99.225	645	2841064..2841708	100
Escherichia_coli_KO11FL	CP002970.1	VFG045866_ycbQ	100	543	3784385..3784927	100
Escherichia_coli_KO11FL	CP002970.1	VFG045794_csgC	98.198	333	3675427..3675759	100
Escherichia_coli_KO11FL	CP002970.1	VFG045792_csgB	99.586	483	3676314..3676796	100
Escherichia_coli_KO11FL	CP002970.1	VFG045791_csgD	99.232	651	3677523..3678173	100
Escherichia_coli_KO11FL	CP002970.1	VFG043545_ECS88_3547	99.774	885	1460276..1461160	100
Escherichia_coli_KO11FL	CP002970.1	VFG043544_Z1307	100	1041	3762740..3763780	100
Escherichia_coli_KO11FL	CP002970.1	VFG045936_ppdD	100	441	118668..119108	100
Escherichia_coli_KO11FL	CP002970.1	VFG043117_fliP	98.916	738	2783434..2784171	100
Escherichia_coli_KO11FL	CP002970.1	VFG043115_fliN	98.792	414	2784539..2784952	100
Escherichia_coli_KO11FL	CP002970.1	VFG043113_fliL	98.495	465	2785958..2786422	100
Escherichia_coli_KO11FL	CP002970.1	VFG043111_fliJ	100	444	2787651..2788094	100
Escherichia_coli_KO11FL	CP002970.1	VFG043108_fliG	99.197	996	2790165..2791160	100
Escherichia_coli_KO11FL	CP002970.1	VFG043105_fliT	98.907	366	2802604..2802969	100
Escherichia_coli_KO11FL	CP002970.1	VFG043101_fliA	99.028	720	2807090..2807809	100
Escherichia_coli_KO11FL	CP002970.1	VFG043100_fliZ	98.129	588	2807819..2808406	100
Escherichia_coli_KO11FL	CP002970.1	VFG043099_fliY	98.002	801	2808494..2809294	100
Escherichia_coli_KO11FL	CP002970.1	VFG043098_flhD	98.889	360	2829895..2830254	100
Escherichia_coli_KO11FL	CP002970.1	VFG043097_flhC	99.482	579	2830257..2830835	100
Escherichia_coli_KO11FL	CP002970.1	VFG043096_motA	99.099	888	2830962..2831849	100
Escherichia_coli_KO11FL	CP002970.1	VFG043094_cheA	98.677	1965	2832777..2834741	100
Escherichia_coli_KO11FL	CP002970.1	VFG043093_cheW	98.81	504	2834762..2835265	100
Escherichia_coli_KO11FL	CP002970.1	VFG043092_tar/cheM	98.315	1662	2835410..2837071	100
Escherichia_coli_KO11FL	CP002970.1	VFG043091_cheR	98.839	861	2838737..2839597	100
Escherichia_coli_KO11FL	CP002970.1	VFG043090_cheB	98.667	1050	2839600..2840649	100
Escherichia_coli_KO11FL	CP002970.1	VFG043089_cheY	98.974	390	2840664..2841053	100
Escherichia_coli_KO11FL	CP002970.1	VFG046070_csgE	99.744	390	3678178..3678567	100
Escherichia_coli_KO11FL	CP002970.1	VFG040947_gspL	98.813	1179	1678554..1679732	100
Escherichia_coli_KO11FL	CP002970.1	VFG036053_hlyE/clyA	100	282	3566031..3566312	100
Escherichia_coli_KO11FL	CP002970.1	VFG046023_hofC/hcpC	100	1203	116081..117283	100
Escherichia_coli_KO11FL	CP002970.1	VFG034555_eaeH	98.072	4254	4698378..4702631	100
Escherichia_coli_KO11FL	CP002970.1	VFG034464_ecpC	99.842	2526	4707655..4710180	100
Escherichia_coli_KO11FL	CP002970.1	VFG034436_ecpB	99.701	669	4706961..4707629	100
Escherichia_coli_KO11FL	CP002970.1	VFG034382_ecpR	100	591	4705651..4706241	100
Escherichia_coli_KO11FL	CP002970.1	VFG033373_fimH	99.668	903	4932093..4932995	100
Escherichia_coli_KO11FL	CP002970.1	VFG033343_fimG	99.603	504	4931570..4932073	100
Escherichia_coli_KO11FL	CP002970.1	VFG033335_fimG	99.802	504	3316249..3316752	100
Escherichia_coli_KO11FL	CP002970.1	VFG033322_fimF	99.812	531	4931027..4931557	100
Escherichia_coli_KO11FL	CP002970.1	VFG033294_fimD	99.886	2637	4928381..4931017	100
Escherichia_coli_KO11FL	CP002970.1	VFG033280_fimD	98.944	2652	3313041..3315692	100
Escherichia_coli_KO11FL	CP002970.1	VFG033261_fimC	99.174	726	4927589..4928314	100
Escherichia_coli_KO11FL	CP002970.1	VFG033234_fimI	100	525	1073784..1074308	100
Escherichia_coli_KO11FL	CP002970.1	VFG033215_fimA	99.818	549	4926400..4926948	100
Escherichia_coli_KO11FL	CP002970.1	VFG033190_fimE	99.832	597	4925324..4925920	100
Escherichia_coli_KO11FL	CP002970.1	VFG033173_fimB	100	180	4924667..4924846	100
Escherichia_coli_KO11FL	CP002970.1	VFG020176_fepB	98.015	957	4388285..4389241	100
Escherichia_coli_KO11FL	CP002970.1	VFG020174_entD	99.841	630	4402707..4403336	100
Escherichia_coli_KO11FL	CP002970.1	VFG020161_gspM	99.441	537	1679734..1680270	100
Escherichia_coli_KO11FL	CP002970.1	VFG018198_ecpA	99.83	588	4706316..4706903	100
Escherichia_coli_KO11FL	CP002970.1	VFG013024_fepC	99.877	816	4392596..4393411	100
Escherichia_coli_KO11FL	CP002970.1	VFG013014_fepA	98.661	2241	4400301..4402541	100
Escherichia_coli_KO11FL	CP002970.1	VFG013002_entF	98.764	3882	4394757..4398638	100
Escherichia_coli_KO11FL	CP002970.1	VFG012996_entC	99.49	1176	4386735..4387910	100
Escherichia_coli_KO11FL	CP002970.1	VFG012989_entE	98.448	1611	4385115..4386725	100
Escherichia_coli_KO11FL	CP002970.1	VFG012983_entB	99.534	858	4384244..4385101	100
Escherichia_coli_KO11FL	CP002970.1	VFG034605_cfaA	100	717	1526688..1527404	100
Escherichia_coli_KO11FL	CP002970.1	VFG045887_ycbR	100	702	3783601..3784302	100
Escherichia_coli_KO11FL	CP002970.1	VFG034616_cfaB	99.8	501	1527434..1527934	100
Escherichia_coli_KO11FL	CP002970.1	VFG034648_cfaD	100	1089	1530707..1531795	100
Escherichia_coli_KO11FL	CP002970.1	VFG035981_ehaA	99.799	3984	4677806..4681789	100
Escherichia_coli_KO11FL	CP002970.1	VFG035950_upaG/ehaG	99.918	4851	1000631..1005481	100
Escherichia_coli_KO11FL	CP002970.1	VFG035826_aec16	100	519	261013..261531	100
Escherichia_coli_KO11FL	CP002970.1	VFG035801_aec17	99.8	501	259815..260315	100
Escherichia_coli_KO11FL	CP002970.1	VFG035770_aec18	100	1476	258030..259505	100
Escherichia_coli_KO11FL	CP002970.1	VFG035745_aec19	100	414	257610..258023	100
Escherichia_coli_KO11FL	CP002970.1	VFG035697_aec22	99.908	1083	254710..255792	100
Escherichia_coli_KO11FL	CP002970.1	VFG035645_aec24	100	525	252884..253408	100
Escherichia_coli_KO11FL	CP002970.1	VFG035622_aec25	99.324	1332	251550..252881	100
Escherichia_coli_KO11FL	CP002970.1	VFG035596_aec26	99.606	762	250784..251545	100
Escherichia_coli_KO11FL	CP002970.1	VFG035551_aec28	100	744	247228..247971	100
Escherichia_coli_KO11FL	CP002970.1	VFG035517_aec29	99.929	1413	245811..247223	100
Escherichia_coli_KO11FL	CP002970.1	VFG035501_aec30	99.66	3525	242268..245792	100
Escherichia_coli_KO11FL	CP002970.1	VFG035469_aec31	99.778	1353	240905..242257	100
Escherichia_coli_KO11FL	CP002970.1	VFG035443_aec32	100	483	240399..240881	100
Escherichia_coli_KO11FL	CP002970.1	VFG035349_EcE24377A_3135	100	1377	1856454..1857830	100
Escherichia_coli_KO11FL	CP002970.1	VFG035300_ECO103_3373	100	537	1858262..1858798	100
Escherichia_coli_KO11FL	CP002970.1	VFG035272_ECO103_3371	99.886	1761	1859822..1861582	100
Escherichia_coli_KO11FL	CP002970.1	VFG035147_EcE24377A_3126	99.249	666	1887844..1888509	100
Escherichia_coli_KO11FL	CP002970.1	VFG035115_EcE24377A_3124	100	1539	1889861..1891399	100
Escherichia_coli_KO11FL	CP002970.1	VFG035096_EcE24377A_3123	99.002	501	1891458..1891958	100
Escherichia_coli_KO11FL	CP002970.1	VFG034777_espL4	99.365	1575	493568..495142	100
Escherichia_coli_KO11FL	CP002970.1	VFG034718_ibeC	99.942	1734	563583..565316	100
Escherichia_coli_KO11FL	CP002970.1	VFG034676_ibeB	99.422	1383	4414818..4416200	100
Escherichia_coli_KO11FL	CP002970.1	VFG034630_cfaC	99.926	2703	1528008..1530710	100
Escherichia_coli_KO11FL	CP002970.1	VFG045931_EcE24377A_1056	100	1071	3779915..3780985	100
Escherichia_coli_KO11FL	CP002970.1	VFG035241_ECO103_3368	98.83	3327	1870228..1873560	100.18
Escherichia_coli_KO11FL	CP002970.1	VFG046073_csgA	98.246	453	3675818..3676273	100.662
Escherichia_coli_KO11FL	CP002970.1	VFG036009_ehaB	98.914	2949	4614502..4616343	62.4619
Escherichia_coli_KO11FL	CP002970.1	VFG004079_fimC	100	2052	3678594..3679926	64.961
Escherichia_coli_KO11FL	CP002970.1	VFG043120_flk	98.794	996	2365588..2366582	99.8996
Escherichia_coli_KTE102	KE137162.1	VFG000366_ybtQ	99.834	1803	3370770..3372572	100
Escherichia_coli_KTE102	KE137162.1	VFG043090_cheB	98.667	1050	3297877..3298926	100
Escherichia_coli_KTE102	KE137162.1	VFG043089_cheY	98.974	390	3297473..3297862	100
Escherichia_coli_KTE102	KE137162.1	VFG043088_cheZ	99.225	645	3296818..3297462	100
Escherichia_coli_KTE102	KE137162.1	VFG043087_flhB	98.782	1149	3295468..3296616	100
Escherichia_coli_KTE102	KE137162.1	VFG043084_flgL	98.742	954	2442973..2443926	100
Escherichia_coli_KTE102	KE137162.1	VFG043083_flgK	98.844	1644	2441318..2442961	100
Escherichia_coli_KTE102	KE137162.1	VFG043080_flgH	99.428	699	2437281..2437979	100
Escherichia_coli_KTE102	KE137162.1	VFG043079_flgG	99.361	783	2436446..2437228	100
Escherichia_coli_KTE102	KE137162.1	VFG043076_flgD	98.851	696	2433571..2434266	100
Escherichia_coli_KTE102	KE137162.1	VFG043075_flgC	99.259	405	2433155..2433559	100
Escherichia_coli_KTE102	KE137162.1	VFG043074_flgB	99.281	417	2432735..2433151	100
Escherichia_coli_KTE102	KE137162.1	VFG043072_flgN	98.561	417	2431130..2431546	100
Escherichia_coli_KTE102	KE137162.1	VFG042731_csgC	99.099	333	2406674..2407006	100
Escherichia_coli_KTE102	KE137162.1	VFG042593_stgD	99.441	1074	495258..496331	100
Escherichia_coli_KTE102	KE137162.1	VFG042592_stgC	99.802	2523	496342..498864	100
Escherichia_coli_KTE102	KE137162.1	VFG043091_cheR	99.303	861	3298929..3299789	100
Escherichia_coli_KTE102	KE137162.1	VFG046071_csgD	99.078	651	2404261..2404911	100
Escherichia_coli_KTE102	KE137162.1	VFG043092_tar/cheM	98.375	1662	3301455..3303116	100
Escherichia_coli_KTE102	KE137162.1	VFG043094_cheA	98.677	1965	3303785..3305749	100
Escherichia_coli_KTE102	KE137162.1	VFG046070_csgE	100	390	2403867..2404256	100
Escherichia_coli_KTE102	KE137162.1	VFG046044_APECO78_03970	98.836	1203	1420138..1421340	100
Escherichia_coli_KTE102	KE137162.1	VFG045936_ppdD	100	441	1422725..1423165	100
Escherichia_coli_KTE102	KE137162.1	VFG045916_elfG	99.907	1071	2296750..2297820	100
Escherichia_coli_KTE102	KE137162.1	VFG045897_UMNK88_1094	98.815	675	2292684..2293358	100
Escherichia_coli_KTE102	KE137162.1	VFG045865_ycbQ	98.732	552	2292025..2292576	100
Escherichia_coli_KTE102	KE137162.1	VFG045792_csgB	99.586	483	2405637..2406119	100
Escherichia_coli_KTE102	KE137162.1	VFG043545_ECS88_3547	99.774	885	4664590..4665474	100
Escherichia_coli_KTE102	KE137162.1	VFG043544_Z1307	99.808	1041	2313956..2314996	100
Escherichia_coli_KTE102	KE137162.1	VFG043120_flk	99.197	996	3809259..3810254	100
Escherichia_coli_KTE102	KE137162.1	VFG043101_fliA	99.167	720	3333050..3333769	100
Escherichia_coli_KTE102	KE137162.1	VFG043099_fliY	98.002	801	3330788..3331588	100
Escherichia_coli_KTE102	KE137162.1	VFG043098_flhD	98.889	360	3308272..3308631	100
Escherichia_coli_KTE102	KE137162.1	VFG043097_flhC	99.482	579	3307691..3308269	100
Escherichia_coli_KTE102	KE137162.1	VFG043096_motA	98.986	888	3306677..3307564	100
Escherichia_coli_KTE102	KE137162.1	VFG043093_cheW	98.81	504	3303261..3303764	100
Escherichia_coli_KTE102	KE137162.1	VFG042590_stgA	100	573	499668..500240	100
Escherichia_coli_KTE102	KE137162.1	VFG042591_stgB	100	732	498889..499620	100
Escherichia_coli_KTE102	KE137162.1	VFG041003_aaiW	98.325	1134	984530..985663	100
Escherichia_coli_KTE102	KE137162.1	VFG012977_entA	100	747	1923741..1924487	100
Escherichia_coli_KTE102	KE137162.1	VFG012989_entE	99.938	1611	1921260..1922870	100
Escherichia_coli_KTE102	KE137161.1	VFG012518_iutA	99.955	2202	33700..35901	100
Escherichia_coli_KTE102	KE137162.1	VFG012996_entC	99.405	1176	1920075..1921250	100
Escherichia_coli_KTE102	KE137162.1	VFG013002_entF	98.97	3882	1908568..1912449	100
Escherichia_coli_KTE102	KE137162.1	VFG013007_entD	99.841	630	1903870..1904499	100
Escherichia_coli_KTE102	KE137162.1	VFG013016_fepB	98.015	957	1918744..1919700	100
Escherichia_coli_KTE102	KE137162.1	VFG013037_fepG	100	993	1915386..1916378	100
Escherichia_coli_KTE102	KE137162.1	VFG020175_fepA	99.018	2241	1904665..1906905	100
Escherichia_coli_KTE102	KE137162.1	VFG042402_ycbU	100	477	2297898..2298374	100
Escherichia_coli_KTE102	KE137162.1	VFG033318_fimF	100	531	1213890..1214420	100
Escherichia_coli_KTE102	KE137162.1	VFG033346_fimG	99.603	504	1214433..1214936	100
Escherichia_coli_KTE102	KE137162.1	VFG033360_fimH	98.56	903	1214956..1215858	100
Escherichia_coli_KTE102	KE137162.1	VFG012633_ireA	99.951	2049	955764..957812	100
Escherichia_coli_KTE102	KE137161.1	VFG034005_iucA	100	1788	27867..29654	100
Escherichia_coli_KTE102	KE137162.1	VFG034095_irp2	99.869	6126	3375660..3381785	100
Escherichia_coli_KTE102	KE137162.1	VFG034169_ybtE	99.937	1578	3393265..3394842	100
Escherichia_coli_KTE102	KE137162.1	VFG034220_sitC	99.767	858	2763487..2764344	100
Escherichia_coli_KTE102	KE137162.1	VFG003509_ybtS	98.314	1305	3368165..3369469	100
Escherichia_coli_KTE102	KE137162.1	VFG034605_cfaA	98.884	717	4590641..4591357	100
Escherichia_coli_KTE102	KE137162.1	VFG034616_cfaB	100	501	4590111..4590611	100
Escherichia_coli_KTE102	KE137162.1	VFG034631_cfaC	100	2703	4587335..4590037	100
Escherichia_coli_KTE102	KE137162.1	VFG003114_psn/fyuA	99.901	2022	3394973..3396994	100
Escherichia_coli_KTE102	KE137162.1	VFG034718_ibeC	99.539	1734	735637..737370	100
Escherichia_coli_KTE102	KE137162.1	VFG002742_ybtT	100	657	3392605..3393261	100
Escherichia_coli_KTE102	KE137162.1	VFG035826_aec16	99.615	519	1545019..1545537	100
Escherichia_coli_KTE102	KE137162.1	VFG001731_c3610	99.761	2091	1053626..1055716	100
Escherichia_coli_KTE102	KE137162.1	VFG036051_hlyE/clyA	99.671	912	2554567..2555478	100
Escherichia_coli_KTE102	KE137162.1	VFG034075_ybtA	100	960	3374528..3375487	100
Escherichia_coli_KTE102	KE137161.1	VFG012522_iucC	100	1743	30602..32344	100
Escherichia_coli_KTE102	KE137162.1	VFG046073_csgA	99.123	453	2406160..2406615	100.662
Escherichia_coli_KTE102	KE137162.1	VFG034777_espL4	99.035	1575	810718..811857	72.381
Escherichia_coli_KTE102	KE137162.1	VFG043082_flgJ	98.258	942	2439088..2439776	73.1423
Escherichia_coli_KTE102	KE137162.1	VFG033292_fimD	99.521	2592	1211794..1213880	80.517
Escherichia_coli_KTE102	KE137162.1	VFG035984_ehaA	99.693	3984	1604433..1608020	90.0602
Escherichia_coli_KTE102	KE137162.1	VFG043104_fliS	98.458	411	3337113..3337501	94.6472
Escherichia_coli_KTE102	KE137161.1	VFG001445_traJ	98.68	606	67526..68130	99.835
Escherichia_coli_KTE102	KE137162.1	VFG034663_ibeB	98.842	1383	1890596..1891977	99.9277
Escherichia_coli_KTE186	KE136876.1	VFG000615_iucA	99.888	1782	2359895..2361676	100
Escherichia_coli_KTE186	KE136894.1	VFG043096_motA	98.536	888	51708..52595	100
Escherichia_coli_KTE186	KE136894.1	VFG043092_tar/cheM	98.075	1662	46486..48147	100
Escherichia_coli_KTE186	KE136894.1	VFG043091_cheR	98.142	861	45335..46195	100
Escherichia_coli_KTE186	KE136894.1	VFG043089_cheY	99.231	390	43879..44268	100
Escherichia_coli_KTE186	KE136894.1	VFG043088_cheZ	98.76	645	43224..43868	100
Escherichia_coli_KTE186	KE136887.1	VFG043080_flgH	98.569	699	106177..106875	100
Escherichia_coli_KTE186	KE136887.1	VFG043075_flgC	98.025	405	102054..102458	100
Escherichia_coli_KTE186	KE136894.1	VFG043097_flhC	98.618	579	52722..53300	100
Escherichia_coli_KTE186	KE136887.1	VFG043074_flgB	99.041	417	101634..102050	100
Escherichia_coli_KTE186	KE136887.1	VFG042731_csgC	99.399	333	75575..75907	100
Escherichia_coli_KTE186	KE136887.1	VFG042725_csgG	98.921	834	71474..72307	100
Escherichia_coli_KTE186	KE136891.1	VFG042358_eaaC	99.825	4008	10047..14054	100
Escherichia_coli_KTE186	KE136891.1	VFG042337_ECED1_1676	99.603	4026	240919..244944	100
Escherichia_coli_KTE186	KE136895.1	VFG036084_senB	100	1275	134217..135491	100
Escherichia_coli_KTE186	KE136876.1	VFG036074_usp	99.327	1782	2834689..2836470	100
Escherichia_coli_KTE186	KE136876.1	VFG036009_ehaB	99.356	2949	3099097..3102045	100
Escherichia_coli_KTE186	KE136887.1	VFG043072_flgN	98.082	417	100030..100446	100
Escherichia_coli_KTE186	KE136894.1	VFG043098_flhD	99.167	360	53303..53662	100
Escherichia_coli_KTE186	KE136894.1	VFG043099_fliY	98.252	801	74259..75059	100
Escherichia_coli_KTE186	KE136894.1	VFG043100_fliZ	98.299	588	75147..75734	100
Escherichia_coli_KTE186	KE136887.1	VFG045793_csgA	98.693	459	75058..75516	100
Escherichia_coli_KTE186	KE136887.1	VFG045792_csgB	99.793	483	74535..75017	100
Escherichia_coli_KTE186	KE136887.1	VFG045791_csgD	99.693	651	73169..73819	100
Escherichia_coli_KTE186	KE136887.1	VFG045790_csgE	98.974	390	72775..73164	100
Escherichia_coli_KTE186	KE136887.1	VFG045789_csgF	98.321	417	72334..72750	100
Escherichia_coli_KTE186	KE136876.1	VFG044172_chuV	99.875	801	1593889..1594689	100
Escherichia_coli_KTE186	KE136876.1	VFG044159_fes	100	1203	3287212..3288414	100
Escherichia_coli_KTE186	KE136876.1	VFG043545_ECS88_3547	100	885	1255736..1256620	100
Escherichia_coli_KTE186	KE136876.1	VFG043120_flk	98.394	996	257364..258359	100
Escherichia_coli_KTE186	KE136894.1	VFG043118_fliQ	99.259	270	99699..99968	100
Escherichia_coli_KTE186	KE136894.1	VFG043116_fliO	99.18	366	98587..98952	100
Escherichia_coli_KTE186	KE136894.1	VFG043114_fliM	99.005	1005	97170..98174	100
Escherichia_coli_KTE186	KE136894.1	VFG043113_fliL	98.925	465	96701..97165	100
Escherichia_coli_KTE186	KE136894.1	VFG043111_fliJ	99.775	444	95029..95472	100
Escherichia_coli_KTE186	KE136894.1	VFG043108_fliG	99.197	996	91963..92958	100
Escherichia_coli_KTE186	KE136894.1	VFG043105_fliT	98.361	366	80180..80545	100
Escherichia_coli_KTE186	KE136894.1	VFG043101_fliA	98.75	720	75744..76463	100
Escherichia_coli_KTE186	KE136876.1	VFG035889_aec7	100	513	2985043..2985555	100
Escherichia_coli_KTE186	KE136876.1	VFG045956_ECP_0108	99.546	441	2829721..2830161	100
Escherichia_coli_KTE186	KE136876.1	VFG046031_ECP_0106	99.667	1203	2827134..2828336	100
Escherichia_coli_KTE186	KE136876.1	VFG035803_aec17	99.82	555	2973701..2974255	100
Escherichia_coli_KTE186	KE136876.1	VFG012594_chuS	99.806	1029	1585737..1586765	100
Escherichia_coli_KTE186	KE136887.1	VFG012577_sitB	100	828	173898..174725	100
Escherichia_coli_KTE186	KE136876.1	VFG012295_fimC	100	657	2609971..2610627	100
Escherichia_coli_KTE186	KE136876.1	VFG012281_fimA	100	549	2608713..2609261	100
Escherichia_coli_KTE186	KE136876.1	VFG012274_fimE	100	597	2607636..2608232	100
Escherichia_coli_KTE186	KE136876.1	VFG012267_fimB	100	603	2606556..2607158	100
Escherichia_coli_KTE186	KE136876.1	VFG001731_c3610	99.761	2091	2348133..2350223	100
Escherichia_coli_KTE186	KE136876.1	VFG001448_kpsD	98.211	1677	1011093..1012769	100
Escherichia_coli_KTE186	KE136876.1	VFG001443_ompA	99.808	1041	3745662..3746702	100
Escherichia_coli_KTE186	KE136876.1	VFG000934_entA	98.929	747	3302871..3303617	100
Escherichia_coli_KTE186	KE136876.1	VFG000932_entE	98.945	1611	3300390..3302000	100
Escherichia_coli_KTE186	KE136876.1	VFG000930_entF	99.974	3882	3288632..3292513	100
Escherichia_coli_KTE186	KE136876.1	VFG000929_entD	99.351	771	3283934..3284704	100
Escherichia_coli_KTE186	KE136876.1	VFG000928_fepG	100	993	3294702..3295694	100
Escherichia_coli_KTE186	KE136876.1	VFG000924_fepB	98.433	957	3298060..3299016	100
Escherichia_coli_KTE186	KE136876.1	VFG000923_fepA	99.554	2241	3284729..3286969	100
Escherichia_coli_KTE186	KE136876.1	VFG000630_sigA	98.03	3858	947064..950921	100
Escherichia_coli_KTE186	KE136876.1	VFG035810_aec16	99.807	519	2974910..2975428	100
Escherichia_coli_KTE186	KE136876.1	VFG020172_entC	98.639	1176	3299205..3300380	100
Escherichia_coli_KTE186	KE136876.1	VFG020168_iutA	99.909	2199	2353670..2355868	100
Escherichia_coli_KTE186	KE136876.1	VFG033986_iucB	99.895	948	2358947..2359894	100
Escherichia_coli_KTE186	KE136876.1	VFG035762_aec18	99.798	1485	2972194..2973678	100
Escherichia_coli_KTE186	KE136876.1	VFG035738_aec19	100	426	2971764..2972189	100
Escherichia_coli_KTE186	KE136876.1	VFG035730_ECS88_0243	99.946	1860	2969917..2971776	100
Escherichia_coli_KTE186	KE136876.1	VFG035613_aec25	99.926	1347	2965737..2967083	100
Escherichia_coli_KTE186	KE136876.1	VFG035587_aec26	99.869	765	2964968..2965732	100
Escherichia_coli_KTE186	KE136876.1	VFG035556_aec28	99.866	744	2961456..2962199	100
Escherichia_coli_KTE186	KE136876.1	VFG035511_aec29	100	1443	2960009..2961451	100
Escherichia_coli_KTE186	KE136876.1	VFG035503_aec30	99.972	3528	2956462..2959989	100
Escherichia_coli_KTE186	KE136876.1	VFG035457_aec32	100	480	2954597..2955076	100
Escherichia_coli_KTE186	KE136876.1	VFG034692_ibeC	99.719	1779	2098875..2100653	100
Escherichia_coli_KTE186	KE136876.1	VFG034657_ibeB	99.638	1383	3271466..3272848	100
Escherichia_coli_KTE186	KE136876.1	VFG034334_chuX	100	495	1591764..1592258	100
Escherichia_coli_KTE186	KE136876.1	VFG034300_chuW	99.402	1338	1590414..1591751	100
Escherichia_coli_KTE186	KE136876.1	VFG034295_chuT	99.4	834	1589561..1590394	100
Escherichia_coli_KTE186	KE136876.1	VFG034280_chuA	99.748	1983	1586814..1588796	100
Escherichia_coli_KTE186	KE136876.1	VFG001444_aslA	98.39	1428	1917020..1918448	100.07
Escherichia_coli_KTE186	KE136876.1	VFG035944_upaG/ehaG	98.214	4752	1707092..1710262	66.7298
Escherichia_coli_KTE186	KE136876.1	VFG033376_fimH	99.268	903	2611606..2612425	90.8084
Escherichia_coli_KTE186	KE136876.1	VFG035879_aec8	99.797	504	2984482..2984973	97.619
Escherichia_coli_KTE186	KE136878.1	VFG043982_cka	99.636	1647	4597..6238	99.6964
Escherichia_coli_KTE186	KE136876.1	VFG035462_aec31	99.8	1500	2955094..2956592	99.9333
Escherichia_coli_KTE33	KB976087.1	VFG012941_gtr	99.863	1461	689165..690625	100
Escherichia_coli_KTE33	KB976095.1	VFG043545_ECS88_3547	99.322	885	9362..10246	100
Escherichia_coli_KTE75	KB732799.1	VFG000840_hlyA	98.532	2997	112586..115582	100
Escherichia_coli_KTE75	KB732808.1	VFG043091_cheR	98.49	861	530757..531617	100
Escherichia_coli_KTE75	KB732808.1	VFG043089_cheY	98.718	390	529301..529690	100
Escherichia_coli_KTE75	KB732808.1	VFG043088_cheZ	99.07	645	528646..529290	100
Escherichia_coli_KTE75	KB732806.1	VFG043080_flgH	99.142	699	273023..273721	100
Escherichia_coli_KTE75	KB732806.1	VFG043077_flgE	98.259	1206	270037..271242	100
Escherichia_coli_KTE75	KB732806.1	VFG043076_flgD	98.132	696	269317..270012	100
Escherichia_coli_KTE75	KB732806.1	VFG043075_flgC	98.272	405	268901..269305	100
Escherichia_coli_KTE75	KB732806.1	VFG043074_flgB	98.082	417	268481..268897	100
Escherichia_coli_KTE75	KB732808.1	VFG043092_tar/cheM	98.556	1662	533283..534944	100
Escherichia_coli_KTE75	KB732806.1	VFG043072_flgN	98.561	417	266876..267292	100
Escherichia_coli_KTE75	KB732806.1	VFG036053_hlyE/clyA	99.291	282	353368..353649	100
Escherichia_coli_KTE75	KB732775.1	VFG036009_ehaB	99.22	2949	626400..629348	100
Escherichia_coli_KTE75	KB732775.1	VFG035808_hcp	98.073	519	485177..485695	100
Escherichia_coli_KTE75	KB732775.1	VFG035769_aec18	99.051	1476	482195..483670	100
Escherichia_coli_KTE75	KB732775.1	VFG035745_aec19	99.517	414	481775..482188	100
Escherichia_coli_KTE75	KB732775.1	VFG035696_aec22	98.984	1083	478875..479957	100
Escherichia_coli_KTE75	KB732775.1	VFG035655_aec24	99.81	525	477049..477573	100
Escherichia_coli_KTE75	KB732775.1	VFG035622_aec25	98.123	1332	475715..477046	100
Escherichia_coli_KTE75	KB732799.1	VFG036084_senB	99.686	1275	23795..25069	100
Escherichia_coli_KTE75	KB732808.1	VFG043093_cheW	98.016	504	535089..535592	100
Escherichia_coli_KTE75	KB732808.1	VFG043094_cheA	98.066	1965	535613..537577	100
Escherichia_coli_KTE75	KB732808.1	VFG043096_motA	98.649	888	538505..539392	100
Escherichia_coli_KTE75	KB732775.1	VFG045936_ppdD	99.773	441	337744..338184	100
Escherichia_coli_KTE75	KB732806.1	VFG045794_csgC	100	333	242421..242753	100
Escherichia_coli_KTE75	KB732806.1	VFG045792_csgB	99.793	483	241384..241866	100
Escherichia_coli_KTE75	KB732806.1	VFG045790_csgE	98.718	390	239613..240002	100
Escherichia_coli_KTE75	KB732806.1	VFG045789_csgF	99.041	417	239172..239588	100
Escherichia_coli_KTE75	KB732806.1	VFG045788_csgG	98.561	834	238312..239145	100
Escherichia_coli_KTE75	KB732775.1	VFG045776_fimI	98.92	648	130291..130938	100
Escherichia_coli_KTE75	KB732779.1	VFG043545_ECS88_3547	99.774	885	262992..263876	100
Escherichia_coli_KTE75	KB732778.1	VFG043120_flk	98.795	996	7326..8321	100
Escherichia_coli_KTE75	KB732808.1	VFG043119_fliR	98.092	786	583384..584169	100
Escherichia_coli_KTE75	KB732808.1	VFG043118_fliQ	99.259	270	583106..583375	100
Escherichia_coli_KTE75	KB732808.1	VFG043116_fliO	98.361	366	581994..582359	100
Escherichia_coli_KTE75	KB732808.1	VFG043114_fliM	98.109	1005	580577..581581	100
Escherichia_coli_KTE75	KB732808.1	VFG043113_fliL	98.71	465	580108..580572	100
Escherichia_coli_KTE75	KB732808.1	VFG043111_fliJ	98.649	444	578436..578879	100
Escherichia_coli_KTE75	KB732808.1	VFG043107_fliF	98.553	1659	573719..575377	100
Escherichia_coli_KTE75	KB732808.1	VFG043101_fliA	98.889	720	562535..563254	100
Escherichia_coli_KTE75	KB732808.1	VFG043098_flhD	98.889	360	540100..540459	100
Escherichia_coli_KTE75	KB732808.1	VFG043097_flhC	99.136	579	539519..540097	100
Escherichia_coli_KTE75	KB732775.1	VFG035596_aec26	99.081	762	474949..475710	100
Escherichia_coli_KTE75	KB732775.1	VFG046029_hofC	99.086	1203	335157..336359	100
Escherichia_coli_KTE75	KB732775.1	VFG035532_aec28	99.328	744	471417..472160	100
Escherichia_coli_KTE75	KB732775.1	VFG035439_aec32	99.583	480	464591..465070	100
Escherichia_coli_KTE75	KB732775.1	VFG033319_fimF	99.435	531	134413..134943	100
Escherichia_coli_KTE75	KB732808.1	VFG033311_fimF	98.87	531	184096..184626	100
Escherichia_coli_KTE75	KB732808.1	VFG033284_fimD	98.265	2652	184640..187291	100
Escherichia_coli_KTE75	KB732775.1	VFG033263_fimC	99.311	726	130975..131700	100
Escherichia_coli_KTE75	KB732775.1	VFG033189_fimE	99.497	597	128703..129299	100
Escherichia_coli_KTE75	KB732775.1	VFG033162_fimB	99.005	603	127623..128225	100
Escherichia_coli_KTE75	KB732775.1	VFG020172_entC	98.98	1176	908699..909874	100
Escherichia_coli_KTE75	KB732775.1	VFG018204_ecpA	100	588	531441..532028	100
Escherichia_coli_KTE75	KB732775.1	VFG033334_fimG	98.81	504	134956..135459	100
Escherichia_coli_KTE75	KB732775.1	VFG018195_ecpR	100	543	532102..532644	100
Escherichia_coli_KTE75	KB732779.1	VFG012592_chuS	98.056	1029	617961..618989	100
Escherichia_coli_KTE75	KB732775.1	VFG000933_entB	98.485	858	911508..912365	100
Escherichia_coli_KTE75	KB732775.1	VFG000925_fepC	98.162	816	903384..904199	100
Escherichia_coli_KTE75	KB732779.1	VFG000922_chuU	99.295	993	625154..626146	100
Escherichia_coli_KTE75	KB732779.1	VFG000921_chuY	100	624	624482..625105	100
Escherichia_coli_KTE75	KB732775.1	VFG000876_fimD	99.052	2637	131767..134403	100
Escherichia_coli_KTE75	KB732799.1	VFG000843_hlyD	98.889	1440	108973..110412	100
Escherichia_coli_KTE75	KB732799.1	VFG000842_hlyC	98.45	516	115584..116099	100
Escherichia_coli_KTE75	KB732779.1	VFG012612_chuW	99.477	1338	622638..623975	100
Escherichia_coli_KTE75	KB732775.1	VFG035508_aec29	99.497	795	470000..470794	100
Escherichia_coli_KTE75	KB732808.1	VFG033335_fimG	99.008	504	183580..184083	100
Escherichia_coli_KTE75	KB732784.1	VFG033414_tia	99.621	792	18911..19702	100
Escherichia_coli_KTE75	KB732779.1	VFG035335_O3M_04340	99.339	1665	1458724..1460388	100
Escherichia_coli_KTE75	KB732779.1	VFG035333_EC55989_3317	98.972	1167	1457242..1458408	100
Escherichia_coli_KTE75	KB732778.1	VFG035313_ECP_2822	99.301	429	605601..606029	100
Escherichia_coli_KTE75	KB732778.1	VFG035294_LF82_443	99.537	1080	604001..605080	100
Escherichia_coli_KTE75	KB732779.1	VFG035273_EC55989_3322	98.639	1764	1451329..1453092	100
Escherichia_coli_KTE75	KB732779.1	VFG035257_EC55989_3324	99.625	1599	1449597..1451195	100
Escherichia_coli_KTE75	KB732779.1	VFG035228_EC55989_3327	98.127	267	1444797..1445063	100
Escherichia_coli_KTE75	KB732775.1	VFG033361_fimH	98.228	903	135479..136381	100
Escherichia_coli_KTE75	KB732778.1	VFG035083_c3385	100	522	570657..571178	100
Escherichia_coli_KTE75	KB732778.1	VFG035169_c3391	98.171	492	576517..577008	100
Escherichia_coli_KTE75	KB732775.1	VFG034561_eaeH	99.388	4251	539037..543287	100
Escherichia_coli_KTE75	KB732775.1	VFG034511_ecpD	99.878	1644	526532..528175	100
Escherichia_coli_KTE75	KB732775.1	VFG034429_ecpB	99.851	669	530716..531384	100
Escherichia_coli_KTE75	KB732779.1	VFG034289_chuT	99.698	993	621626..622618	100
Escherichia_coli_KTE75	KB732779.1	VFG034270_chuA	99.042	1983	619038..621020	100
Escherichia_coli_KTE75	KB732779.1	VFG034690_ibeC	99.308	1734	1203604..1205337	100
Escherichia_coli_KTE75	KB732806.1	VFG046071_csgD	99.386	651	240007..240657	100
Escherichia_coli_KTE75	KB732806.1	VFG033845_agn43	98.235	2787	16626..19174	91.4604
Escherichia_coli_KTE75	KB732779.1	VFG036037_cdiB	98.28	1767	834092..835719	92.1336
Escherichia_coli_KTE75	KB732785.1	VFG000863_astA	98.261	117	37830..37944	98.2906
Escherichia_coli_KTE75	KB732775.1	VFG034675_ibeB	98.702	1389	872048..873434	99.856
Escherichia_coli_KTE75	KB732799.1	VFG033882_hlyB	99.386	2121	110416..112533	99.8586
Escherichia_coli_KTE84	KB733109.1	VFG000709_espG	100	1197	1745869..1747065	100
Escherichia_coli_KTE84	KB733108.1	VFG043088_cheZ	98.605	645	1055733..1056377	100
Escherichia_coli_KTE84	KB733108.1	VFG043080_flgH	98.426	699	366812..367510	100
Escherichia_coli_KTE84	KB733108.1	VFG043079_flgG	98.212	783	365977..366759	100
Escherichia_coli_KTE84	KB733108.1	VFG043075_flgC	98.519	405	362689..363093	100
Escherichia_coli_KTE84	KB733108.1	VFG043074_flgB	98.561	417	362269..362685	100
Escherichia_coli_KTE84	KB733108.1	VFG043072_flgN	98.082	417	360665..361081	100
Escherichia_coli_KTE84	KB733108.1	VFG042731_csgC	99.7	333	336203..336535	100
Escherichia_coli_KTE84	KB733108.1	VFG041707_nleH3	100	174	1250703..1250876	100
Escherichia_coli_KTE84	KB733108.1	VFG036063_hlyE/clyA	98.582	282	443709..443990	100
Escherichia_coli_KTE84	KB733109.1	VFG035972_espC	99.923	3918	621156..625073	100
Escherichia_coli_KTE84	KB733108.1	VFG034999_nleG	99.827	579	1253336..1253914	100
Escherichia_coli_KTE84	KB733108.1	VFG034942_nleB2	99.796	981	1251994..1252974	100
Escherichia_coli_KTE84	KB733107.1	VFG034690_ibeC	99.366	1734	121871..123604	100
Escherichia_coli_KTE84	KB733107.1	VFG034657_ibeB	99.349	1383	1155256..1156638	100
Escherichia_coli_KTE84	KB733107.1	VFG034561_eaeH	99.647	4251	913323..917573	100
Escherichia_coli_KTE84	KB733107.1	VFG034473_ecpC	99.762	2526	899544..902069	100
Escherichia_coli_KTE84	KB733109.1	VFG034324_chuX	98.99	495	1519386..1519880	100
Escherichia_coli_KTE84	KB733109.1	VFG034306_chuW	98.505	1338	1518036..1519373	100
Escherichia_coli_KTE84	KB733109.1	VFG034289_chuT	99.496	993	1517024..1518016	100
Escherichia_coli_KTE84	KB733108.1	VFG033804_nleD	100	699	1249774..1250472	100
Escherichia_coli_KTE84	KB733108.1	VFG033796_nleC	100	993	1250941..1251933	100
Escherichia_coli_KTE84	KB733108.1	VFG043089_cheY	98.718	390	1056388..1056777	100
Escherichia_coli_KTE84	KB733108.1	VFG043091_cheR	98.142	861	1057844..1058704	100
Escherichia_coli_KTE84	KB733108.1	VFG043092_tar/cheM	98.014	1662	1058995..1060656	100
Escherichia_coli_KTE84	KB733108.1	VFG043093_cheW	98.214	504	1060801..1061304	100
Escherichia_coli_KTE84	KB733107.1	VFG046009_hofB	99.856	1386	726873..728258	100
Escherichia_coli_KTE84	KB733107.1	VFG045956_ECP_0108	100	441	728268..728708	100
Escherichia_coli_KTE84	KB733108.1	VFG045793_csgA	98.693	459	335686..336144	100
Escherichia_coli_KTE84	KB733108.1	VFG045792_csgB	99.586	483	335163..335645	100
Escherichia_coli_KTE84	KB733108.1	VFG045791_csgD	99.539	651	333786..334436	100
Escherichia_coli_KTE84	KB733108.1	VFG045789_csgF	98.561	417	332951..333367	100
Escherichia_coli_KTE84	KB733109.1	VFG044172_chuV	99.251	801	1521511..1522311	100
Escherichia_coli_KTE84	KB733107.1	VFG044165_entS	98.481	1251	1180577..1181827	100
Escherichia_coli_KTE84	KB733107.1	VFG044159_fes	99.751	1203	1171003..1172205	100
Escherichia_coli_KTE84	KB733109.1	VFG043545_ECS88_3547	99.887	885	1166931..1167815	100
Escherichia_coli_KTE84	KB733109.1	VFG033755_map	99.673	612	1726488..1727099	100
Escherichia_coli_KTE84	KB733109.1	VFG043120_flk	98.394	996	303601..304596	100
Escherichia_coli_KTE84	KB733108.1	VFG043113_fliL	98.71	465	1105729..1106193	100
Escherichia_coli_KTE84	KB733108.1	VFG043111_fliJ	98.423	444	1104057..1104500	100
Escherichia_coli_KTE84	KB733108.1	VFG043110_fliI	98.326	1374	1102665..1104038	100
Escherichia_coli_KTE84	KB733108.1	VFG043107_fliF	98.433	1659	1099340..1100998	100
Escherichia_coli_KTE84	KB733108.1	VFG043106_fliE	98.095	315	1098811..1099125	100
Escherichia_coli_KTE84	KB733108.1	VFG043101_fliA	98.889	720	1088258..1088977	100
Escherichia_coli_KTE84	KB733108.1	VFG043098_flhD	99.167	360	1065811..1066170	100
Escherichia_coli_KTE84	KB733108.1	VFG043097_flhC	98.791	579	1065230..1065808	100
Escherichia_coli_KTE84	KB733108.1	VFG043096_motA	98.536	888	1064217..1065104	100
Escherichia_coli_KTE84	KB733108.1	VFG043094_cheA	98.321	1965	1061325..1063289	100
Escherichia_coli_KTE84	KB733108.1	VFG043116_fliO	98.634	366	1107615..1107980	100
Escherichia_coli_KTE84	KB733108.1	VFG046068_csgG	98.561	834	332091..332924	100
Escherichia_coli_KTE84	KB733109.1	VFG033711_E2348C_3971	99.878	819	1747193..1748011	100
Escherichia_coli_KTE84	KB733109.1	VFG033693_E2348C_3967	99.087	219	1743996..1744214	100
Escherichia_coli_KTE84	KB733109.1	VFG012600_chuA	99.798	1983	1514436..1516418	100
Escherichia_coli_KTE84	KB733109.1	VFG012595_chuS	99.417	1029	1513359..1514387	100
Escherichia_coli_KTE84	KB733107.1	VFG012325_fimH	99.452	912	526029..526940	100
Escherichia_coli_KTE84	KB733107.1	VFG012295_fimC	99.848	657	521604..522260	100
Escherichia_coli_KTE84	KB733108.1	VFG001443_ompA	99.712	1041	260844..261884	100
Escherichia_coli_KTE84	KB733107.1	VFG000933_entB	98.601	858	1185785..1186642	100
Escherichia_coli_KTE84	KB733107.1	VFG000932_entE	98.014	1611	1184161..1185771	100
Escherichia_coli_KTE84	KB733107.1	VFG000931_entC	99.074	1188	1182964..1184151	100
Escherichia_coli_KTE84	KB733107.1	VFG000930_entF	98.583	3882	1172423..1176304	100
Escherichia_coli_KTE84	KB733107.1	VFG000929_entD	100	771	1167725..1168495	100
Escherichia_coli_KTE84	KB733107.1	VFG000926_fepD	99.017	1017	1179462..1180478	100
Escherichia_coli_KTE84	KB733107.1	VFG000925_fepC	98.407	816	1177661..1178476	100
Escherichia_coli_KTE84	KB733107.1	VFG000924_fepB	99.164	957	1181831..1182787	100
Escherichia_coli_KTE84	KB733107.1	VFG000923_fepA	99.375	2241	1168520..1170760	100
Escherichia_coli_KTE84	KB733107.1	VFG000877_fimF	100	534	524969..525502	100
Escherichia_coli_KTE84	KB733107.1	VFG000876_fimD	99.166	2637	522326..524962	100
Escherichia_coli_KTE84	KB733107.1	VFG000872_fimE	100	597	517452..518048	100
Escherichia_coli_KTE84	KB733109.1	VFG000796_escF	100	222	1715080..1715301	100
Escherichia_coli_KTE84	KB733109.1	VFG000744_espB	100	966	1715751..1716716	100
Escherichia_coli_KTE84	KB733109.1	VFG000735_cesF	100	363	1727374..1727736	100
Escherichia_coli_KTE84	KB733109.1	VFG000722_cesD	100	456	1737370..1737825	100
Escherichia_coli_KTE84	KB733109.1	VFG033702_ler	100	390	1744229..1744618	100
Escherichia_coli_KTE84	KB733107.1	VFG018204_ecpA	100	588	902820..903407	100
Escherichia_coli_KTE84	KB733107.1	VFG018194_ecpR	100	591	903482..904072	100
Escherichia_coli_KTE84	KB733109.1	VFG033511_sepQ	99.891	918	1728472..1729389	100
Escherichia_coli_KTE84	KB733109.1	VFG033687_ECH74115_5078	100	315	1743669..1743983	100
Escherichia_coli_KTE84	KB733109.1	VFG033657_escR	99.694	654	1741775..1742428	100
Escherichia_coli_KTE84	KB733109.1	VFG033649_escS	100	273	1741506..1741778	100
Escherichia_coli_KTE84	KB733109.1	VFG033619_glrR	99.194	372	1738678..1739049	100
Escherichia_coli_KTE84	KB733109.1	VFG033604_grlA	100	414	1738209..1738622	100
Escherichia_coli_KTE84	KB733109.1	VFG033579_sepD	100	456	1735363..1735818	100
Escherichia_coli_KTE84	KB733109.1	VFG033570_escJ	100	573	1734785..1735357	100
Escherichia_coli_KTE84	KB733109.1	VFG033562_rorf8	99.301	429	1734354..1734782	100
Escherichia_coli_KTE84	KB733109.1	VFG033536_escN	99.851	1341	1730141..1731481	100
Escherichia_coli_KTE84	KB733109.1	VFG033530_ECH74115_5061	100	321	1729761..1730081	100
Escherichia_coli_KTE84	KB733107.1	VFG018209_ecpB	99.582	717	902095..902811	100
Escherichia_coli_KTE84	KB733108.1	VFG046070_csgE	98.974	390	333392..333781	100
Escherichia_coli_KTE84	KB733109.1	VFG033484_escD	99.263	1221	1719725..1720945	100
Escherichia_coli_KTE84	KB733109.1	VFG033475_speL	99.811	1056	1718527..1719582	100
Escherichia_coli_KTE84	KB733109.1	VFG033466_espA	100	579	1717892..1718470	100
Escherichia_coli_KTE84	KB733109.1	VFG033457_espD	100	1143	1716737..1717879	100
Escherichia_coli_KTE84	KB733109.1	VFG033439_cesD2	100	408	1715337..1715744	100
Escherichia_coli_KTE84	KB733109.1	VFG033422_E2348C_3931	99.642	279	1714796..1715074	100
Escherichia_coli_KTE84	KB733107.1	VFG033342_fimG	98.824	510	525509..526018	100
Escherichia_coli_KTE84	KB733107.1	VFG033173_fimB	100	180	516795..516974	100
Escherichia_coli_KTE84	KB733109.1	VFG033493_cesT	99.575	471	1723913..1724383	100
Escherichia_coli_KTE84	KB733109.1	VFG001444_aslA	98.46	1428	1891006..1892434	100.07
Escherichia_coli_KTE84	KB733109.1	VFG000734_espH	98.127	531	1727932..1728465	100.565
Escherichia_coli_KTE84	KB733108.1	VFG035969_upaH	98.714	7377	637882..642543	63.1964
Escherichia_coli_KTE84	KB733107.1	VFG012290_fimI	99.339	663	519109..519562	68.4766
Escherichia_coli_KTE84	KB733109.1	VFG033057_eae	98.201	2820	1721797..1723853	72.9433
Escherichia_coli_KTE84	KB733109.1	VFG033778_espG2	99.912	1173	625638..626778	97.272
Escherichia_coli_M863	GL872043.1	VFG042074_pkgA	100	180	248520..248699	100
Escherichia_coli_M863	GL872043.1	VFG042095_ECs3712	98.104	633	230394..231026	100
Escherichia_coli_M863	GL872042.1	VFG042727_csgE	98.974	390	599956..600345	100
Escherichia_coli_M863	GL872042.1	VFG043075_flgC	98.272	405	629242..629646	100
Escherichia_coli_M863	GL872042.1	VFG043080_flgH	98.569	699	633365..634063	100
Escherichia_coli_M863	GL872041.1	VFG043089_cheY	98.718	390	335170..335559	100
Escherichia_coli_M863	GL872041.1	VFG043094_cheA	98.066	1965	341482..343446	100
Escherichia_coli_M863	GL872041.1	VFG043097_flhC	98.273	579	345387..345965	100
Escherichia_coli_M863	GL872041.1	VFG043098_flhD	98.333	360	345968..346327	100
Escherichia_coli_M863	GL872041.1	VFG043101_fliA	98.75	720	368402..369121	100
Escherichia_coli_M863	GL872041.1	VFG043104_fliS	98.054	411	372293..372703	100
Escherichia_coli_M863	GL872043.1	VFG043545_ECS88_3547	99.435	885	576450..577334	100
Escherichia_coli_M863	GL872048.1	VFG043652_AAA24094	99.462	372	211600..211971	100
Escherichia_coli_M863	GL872042.1	VFG045788_csgG	98.082	834	598655..599488	100
Escherichia_coli_M863	GL872042.1	VFG045791_csgD	99.539	651	600350..601000	100
Escherichia_coli_M863	GL872042.1	VFG045792_csgB	99.379	483	601728..602210	100
Escherichia_coli_M863	GL872043.1	VFG042084_epaP	98.048	666	238296..238961	100
Escherichia_coli_M863	GL872042.1	VFG045794_csgC	100	333	602765..603097	100
Escherichia_coli_M863	GL872047.1	VFG045936_ppdD	99.773	441	106378..106818	100
Escherichia_coli_M863	GL872048.1	VFG036056_hlyE/clyA	99.02	918	6046..6963	100
Escherichia_coli_M863	GL872048.1	VFG033071_paa	99.732	747	204737..205483	100
Escherichia_coli_M863	GL872045.1	VFG033173_fimB	98.889	180	289512..289691	100
Escherichia_coli_M863	GL872045.1	VFG033226_fimI	98.457	648	291750..292397	100
Escherichia_coli_M863	GL872045.1	VFG033319_fimF	98.117	531	295872..296402	100
Escherichia_coli_M863	GL872046.1	VFG034446_ecpB	98.655	669	50147..50815	100
Escherichia_coli_M863	GL872050.1	VFG034717_ibeC	98.962	1734	120497..122230	100
Escherichia_coli_M863	GL872043.1	VFG042073_eivF	99.067	750	247425..248174	100
Escherichia_coli_M863	GL872057.1	VFG035556_aec28	98.656	744	18000..18743	100
Escherichia_coli_M863	GL872057.1	VFG035677_aec23	99.536	1293	11321..12613	100
Escherichia_coli_M863	GL872057.1	VFG035774_aec18	98.721	1485	6542..8026	100
Escherichia_coli_M863	GL872057.1	VFG035785_aec17	99.603	504	6016..6519	100
Escherichia_coli_M863	GL872057.1	VFG035810_aec16	100	519	4796..5314	100
Escherichia_coli_M863	GL872046.1	VFG035879_aec8	99.206	504	7426..7929	100
Escherichia_coli_M863	GL872046.1	VFG035891_aec7	99.025	513	7996..8508	100
Escherichia_coli_M863	GL872057.1	VFG035626_aec25	98.589	1347	13137..14483	100
Escherichia_coli_M863	GL872049.1	VFG000863_astA	100	117	56038..56126	76.0684
Escherichia_coli_M863	GL872046.1	VFG018198_ecpA	98.976	588	50874..51459	99.6599
Escherichia_coli_NRG_857C	CP001855.1	VFG035169_c3391	100	492	2906468..2906959	100
Escherichia_coli_NRG_857C	CP001855.1	VFG042725_csgG	98.441	834	1075372..1076205	100
Escherichia_coli_NRG_857C	CP001855.1	VFG036082_usp	100	1782	123507..125288	100
Escherichia_coli_NRG_857C	CP001855.1	VFG036063_hlyE/clyA	100	282	1247196..1247477	100
Escherichia_coli_NRG_857C	CP001855.1	VFG036009_ehaB	100	2949	390819..393767	100
Escherichia_coli_NRG_857C	CP001855.1	VFG035967_upaG/ehaG	100	4947	3792741..3797687	100
Escherichia_coli_NRG_857C	CP001855.1	VFG035889_aec7	100	513	270446..270958	100
Escherichia_coli_NRG_857C	CP001855.1	VFG035886_aec8	100	504	269873..270376	100
Escherichia_coli_NRG_857C	CP001855.1	VFG035863_aec14	100	396	265878..266273	100
Escherichia_coli_NRG_857C	CP001855.1	VFG035855_aec15	100	1983	263789..265771	100
Escherichia_coli_NRG_857C	CP001855.1	VFG035810_aec16	100	519	263050..263568	100
Escherichia_coli_NRG_857C	CP001855.1	VFG035785_aec17	100	504	261841..262344	100
Escherichia_coli_NRG_857C	CP001855.1	VFG043074_flgB	98.801	417	1105540..1105956	100
Escherichia_coli_NRG_857C	CP001855.1	VFG035762_aec18	100	1485	260334..261818	100
Escherichia_coli_NRG_857C	CP001855.1	VFG035659_aec24	100	525	255226..255750	100
Escherichia_coli_NRG_857C	CP001855.1	VFG035633_aec25	100	1347	253877..255223	100
Escherichia_coli_NRG_857C	CP001855.1	VFG035586_aec26	100	765	253108..253872	100
Escherichia_coli_NRG_857C	CP001855.1	VFG035556_aec28	100	744	249596..250339	100
Escherichia_coli_NRG_857C	CP001855.1	VFG035530_aec29	100	1443	248149..249591	100
Escherichia_coli_NRG_857C	CP001855.1	VFG035507_aec30	100	3525	244605..248129	100
Escherichia_coli_NRG_857C	CP001855.1	VFG035457_aec32	100	480	242739..243218	100
Escherichia_coli_NRG_857C	CP001855.1	VFG035312_c3402	100	429	2927132..2927560	100
Escherichia_coli_NRG_857C	CP001855.1	VFG035275_ECABU_c31030	100	1761	2923808..2925568	100
Escherichia_coli_NRG_857C	CP001855.1	VFG035250_LF82_438	100	3339	2916795..2920133	100
Escherichia_coli_NRG_857C	CP001855.1	VFG035226_c3396	100	273	2915083..2915355	100
Escherichia_coli_NRG_857C	CP001855.1	VFG035688_aec22	100	1050	257044..258093	100
Escherichia_coli_NRG_857C	CP001855.1	VFG043075_flgC	98.765	405	1105960..1106364	100
Escherichia_coli_NRG_857C	CP001855.1	VFG043076_flgD	98.42	696	1106376..1107071	100
Escherichia_coli_NRG_857C	CP001855.1	VFG043079_flgG	99.234	783	1109248..1110030	100
Escherichia_coli_NRG_857C	CP001855.1	VFG045794_csgC	99.7	333	1079480..1079812	100
Escherichia_coli_NRG_857C	CP001855.1	VFG045792_csgB	99.793	483	1078443..1078925	100
Escherichia_coli_NRG_857C	CP001855.1	VFG045791_csgD	99.693	651	1077067..1077717	100
Escherichia_coli_NRG_857C	CP001855.1	VFG045790_csgE	98.974	390	1076673..1077062	100
Escherichia_coli_NRG_857C	CP001855.1	VFG045789_csgF	99.041	417	1076232..1076648	100
Escherichia_coli_NRG_857C	CP001855.1	VFG044165_entS	98.082	1251	590928..592178	100
Escherichia_coli_NRG_857C	CP001855.1	VFG044159_fes	99.335	1203	581365..582567	100
Escherichia_coli_NRG_857C	CP001855.1	VFG043545_ECS88_3547	100	885	3326090..3326974	100
Escherichia_coli_NRG_857C	CP001855.1	VFG043120_flk	98.394	996	2454672..2455667	100
Escherichia_coli_NRG_857C	CP001855.1	VFG043113_fliL	98.71	465	1990711..1991175	100
Escherichia_coli_NRG_857C	CP001855.1	VFG043111_fliJ	98.874	444	1989039..1989482	100
Escherichia_coli_NRG_857C	CP001855.1	VFG043110_fliI	98.253	1374	1987647..1989020	100
Escherichia_coli_NRG_857C	CP001855.1	VFG043108_fliG	98.795	996	1985973..1986968	100
Escherichia_coli_NRG_857C	CP001855.1	VFG043101_fliA	98.889	720	1969791..1970510	100
Escherichia_coli_NRG_857C	CP001855.1	VFG043100_fliZ	98.129	588	1969194..1969781	100
Escherichia_coli_NRG_857C	CP001855.1	VFG043098_flhD	99.167	360	1947344..1947703	100
Escherichia_coli_NRG_857C	CP001855.1	VFG043097_flhC	98.618	579	1946763..1947341	100
Escherichia_coli_NRG_857C	CP001855.1	VFG043096_motA	98.423	888	1945750..1946637	100
Escherichia_coli_NRG_857C	CP001855.1	VFG043093_cheW	98.016	504	1942334..1942837	100
Escherichia_coli_NRG_857C	CP001855.1	VFG043091_cheR	98.026	861	1939377..1940237	100
Escherichia_coli_NRG_857C	CP001855.1	VFG043089_cheY	99.231	390	1937921..1938310	100
Escherichia_coli_NRG_857C	CP001855.1	VFG043088_cheZ	98.45	645	1937266..1937910	100
Escherichia_coli_NRG_857C	CP001855.1	VFG043087_flhB	98.085	1149	1935909..1937057	100
Escherichia_coli_NRG_857C	CP001855.1	VFG043082_flgJ	98.089	942	1111890..1112831	100
Escherichia_coli_NRG_857C	CP001855.1	VFG043080_flgH	98.712	699	1110083..1110781	100
Escherichia_coli_NRG_857C	CP001855.1	VFG035199_LF82_432	100	2637	2907151..2909787	100
Escherichia_coli_NRG_857C	CP001855.1	VFG045972_ppdD	100	441	118539..118979	100
Escherichia_coli_NRG_857C	CP001855.1	VFG046046_hofC	100	1203	115952..117154	100
Escherichia_coli_NRG_857C	CP001855.1	VFG035135_LF82_428	100	1338	2902746..2904083	100
Escherichia_coli_NRG_857C	CP001855.1	VFG033181_fimB	100	603	4634154..4634756	100
Escherichia_coli_NRG_857C	CP001855.1	VFG018202_ecpA	100	588	309510..310097	100
Escherichia_coli_NRG_857C	CP001855.1	VFG018195_ecpR	100	543	310172..310714	100
Escherichia_coli_NRG_857C	CP001856.1	VFG012590_sitD	100	858	122974..123831	100
Escherichia_coli_NRG_857C	CP001856.1	VFG012526_iucA	100	1782	117918..119699	100
Escherichia_coli_NRG_857C	CP001856.1	VFG012515_iroB	100	1164	2265..3428	100
Escherichia_coli_NRG_857C	CP001856.1	VFG012512_iroC	100	3786	3442..7227	100
Escherichia_coli_NRG_857C	CP001856.1	VFG012508_iroD	100	1230	7331..8560	100
Escherichia_coli_NRG_857C	CP001856.1	VFG012504_iroE	100	957	8645..9601	100
Escherichia_coli_NRG_857C	CP001856.1	VFG012500_iroN	100	2178	9646..11823	100
Escherichia_coli_NRG_857C	CP001855.1	VFG012316_fimG	100	504	4641486..4641989	100
Escherichia_coli_NRG_857C	CP001855.1	VFG012309_fimF	100	531	4640943..4641473	100
Escherichia_coli_NRG_857C	CP001855.1	VFG012296_fimC	100	726	4637506..4638231	100
Escherichia_coli_NRG_857C	CP001855.1	VFG012283_fimA	100	612	4636254..4636865	100
Escherichia_coli_NRG_857C	CP001855.1	VFG012275_fimE	100	597	4635234..4635830	100
Escherichia_coli_NRG_857C	CP001855.1	VFG001448_kpsD	99.523	1677	3087901..3089577	100
Escherichia_coli_NRG_857C	CP001855.1	VFG001443_ompA	99.616	1041	966566..967606	100
Escherichia_coli_NRG_857C	CP001855.1	VFG000933_entB	99.65	858	596136..596993	100
Escherichia_coli_NRG_857C	CP001855.1	VFG000932_entE	98.759	1611	594512..596122	100
Escherichia_coli_NRG_857C	CP001855.1	VFG000931_entC	99.495	1188	593315..594502	100
Escherichia_coli_NRG_857C	CP001855.1	VFG000929_entD	99.741	771	578079..578849	100
Escherichia_coli_NRG_857C	CP001855.1	VFG000925_fepC	100	816	588012..588827	100
Escherichia_coli_NRG_857C	CP001855.1	VFG000924_fepB	99.269	957	592182..593138	100
Escherichia_coli_NRG_857C	CP001855.1	VFG035167_LF82_430	100	1653	2904758..2906410	100
Escherichia_coli_NRG_857C	CP001855.1	VFG033335_fimG	98.016	504	1548698..1549201	100
Escherichia_coli_NRG_857C	CP001855.1	VFG033296_fimD	100	2637	4638297..4640933	100
Escherichia_coli_NRG_857C	CP001855.1	VFG033411_ibeA	100	1371	4665585..4666955	100
Escherichia_coli_NRG_857C	CP001855.1	VFG035119_LF82_427	100	1539	2901188..2902726	100
Escherichia_coli_NRG_857C	CP001855.1	VFG035100_LF82_426	100	501	2900629..2901129	100
Escherichia_coli_NRG_857C	CP001855.1	VFG034690_ibeC	100	1734	4195521..4197254	100
Escherichia_coli_NRG_857C	CP001855.1	VFG034684_ibeB	100	1383	565108..566490	100
Escherichia_coli_NRG_857C	CP001855.1	VFG034572_eaeH	100	4251	320014..324264	100
Escherichia_coli_NRG_857C	CP001855.1	VFG034527_ecpE	100	666	303922..304587	100
Escherichia_coli_NRG_857C	CP001855.1	VFG034455_ecpB	100	669	308785..309453	100
Escherichia_coli_NRG_857C	CP001855.1	VFG034370_chuU	100	957	3673904..3674860	100
Escherichia_coli_NRG_857C	CP001855.1	VFG034334_chuX	100	495	3672702..3673196	100
Escherichia_coli_NRG_857C	CP001855.1	VFG034316_chuW	100	1338	3671352..3672689	100
Escherichia_coli_NRG_857C	CP001855.1	VFG033376_fimH	100	903	4642009..4642911	100
Escherichia_coli_NRG_857C	CP001855.1	VFG034280_chuA	100	1983	3667752..3669734	100
Escherichia_coli_NRG_857C	CP001855.1	VFG034298_chuT	100	915	3670418..3671332	100
Escherichia_coli_NRG_857C	CP001855.1	VFG034245_sitD	100	858	1226419..1227276	100
Escherichia_coli_NRG_857C	CP001855.1	VFG034192_fyuA	100	2022	2043239..2045260	100
Escherichia_coli_NRG_857C	CP001855.1	VFG034175_ybtE	100	1578	2041530..2043107	100
Escherichia_coli_NRG_857C	CP001855.1	VFG034125_irp1	100	9492	2030138..2039629	100
Escherichia_coli_NRG_857C	CP001855.1	VFG034108_irp2	100	6108	2023943..2030050	100
Escherichia_coli_NRG_857C	CP001855.1	VFG034090_ybtA	100	960	2022793..2023752	100
Escherichia_coli_NRG_857C	CP001855.1	VFG034039_ybtX	100	1281	2017762..2019042	100
Escherichia_coli_NRG_857C	CP001855.1	VFG034022_ybtS	100	1305	2016430..2017734	100
Escherichia_coli_NRG_857C	CP001856.1	VFG033958_iucD	100	1278	113954..115231	100
Escherichia_coli_NRG_857C	CP001856.1	VFG033951_iutA	100	2202	111671..113872	100
Escherichia_coli_NRG_857C	CP001855.1	VFG033817_vat	100	3411	296183..299593	100
Escherichia_coli_NRG_857C	CP001855.1	VFG034262_chuS	100	1029	3666675..3667703	100
Escherichia_coli_NRG_857C	CP001855.1	VFG001444_aslA	98.67	1428	4004792..4006220	100.07
Escherichia_coli_NRG_857C	CP001855.1	VFG000923_fepA	98.178	2241	578874..581123	100.402
Escherichia_coli_NRG_857C	CP001855.1	VFG000930_entF	98.356	3882	582785..586616	98.712
Escherichia_coli_NRG_857C	CP001855.1	VFG045793_csgA	98.039	459	1078966..1079421	99.3464
Escherichia_coli_O157_H7_str_Sakai	NC_002695.1	VFG000795_escG	100	279	4590088..4590366	100
Escherichia_coli_O157_H7_str_Sakai	NC_002695.1	VFG041049_Z0263	100	225	262677..262901	100
Escherichia_coli_O157_H7_str_Sakai	NC_002695.1	VFG041050_Z0265	100	144	263863..264006	100
Escherichia_coli_O157_H7_str_Sakai	NC_002695.1	VFG041051_vgrG	99.953	2142	264861..267002	100
Escherichia_coli_O157_H7_str_Sakai	NC_002695.1	VFG042074_pkgA	100	180	3735229..3735408	100
Escherichia_coli_O157_H7_str_Sakai	NC_002695.1	VFG042076_eivG	100	1704	3732434..3734137	100
Escherichia_coli_O157_H7_str_Sakai	NC_002695.1	VFG042078_eivA	100	2061	3729231..3731291	100
Escherichia_coli_O157_H7_str_Sakai	NC_002695.1	VFG042079_ECs3728	100	234	3727248..3727481	100
Escherichia_coli_O157_H7_str_Sakai	NC_002695.1	VFG042081_eivC	100	1320	3727907..3729226	100
Escherichia_coli_O157_H7_str_Sakai	NC_002695.1	VFG042084_epaP	100	666	3725005..3725670	100
Escherichia_coli_O157_H7_str_Sakai	NC_002695.1	VFG042086_epaS	100	1122	3722835..3723956	100
Escherichia_coli_O157_H7_str_Sakai	NC_002695.1	VFG042087_eprH	100	735	3720540..3721274	100
Escherichia_coli_O157_H7_str_Sakai	NC_002128.1	VFG040943_etpO	100	402	13803..14204	100
Escherichia_coli_O157_H7_str_Sakai	NC_002695.1	VFG042088_etrA	100	501	3721978..3722478	100
Escherichia_coli_O157_H7_str_Sakai	NC_002695.1	VFG042091_orgA	100	582	3718607..3719188	100
Escherichia_coli_O157_H7_str_Sakai	NC_002695.1	VFG042092_eprK	100	735	3719204..3719938	100
Escherichia_coli_O157_H7_str_Sakai	NC_002695.1	VFG042093_orgB	100	432	3717957..3718388	100
Escherichia_coli_O157_H7_str_Sakai	NC_002695.1	VFG042094_iagB	100	402	3716682..3717083	100
Escherichia_coli_O157_H7_str_Sakai	NC_002695.1	VFG042095_ECs3712	100	633	3717102..3717734	100
Escherichia_coli_O157_H7_str_Sakai	NC_002695.1	VFG042096_ygeG	100	492	3713909..3714400	100
Escherichia_coli_O157_H7_str_Sakai	NC_002695.1	VFG042097_ygeH	100	1377	3714734..3716110	100
Escherichia_coli_O157_H7_str_Sakai	NC_002695.1	VFG042210_epaR	100	783	3723965..3724747	100
Escherichia_coli_O157_H7_str_Sakai	NC_002695.1	VFG042398_ycbQ	100	549	1127331..1127879	100
Escherichia_coli_O157_H7_str_Sakai	NC_002695.1	VFG042399_ycbR	100	702	1127962..1128663	100
Escherichia_coli_O157_H7_str_Sakai	NC_002695.1	VFG042401_ycbT	100	981	1131278..1132258	100
Escherichia_coli_O157_H7_str_Sakai	NC_002695.1	VFG042090_eprI	100	240	3720287..3720526	100
Escherichia_coli_O157_H7_str_Sakai	NC_002128.1	VFG040942_etpN	100	834	12878..13711	100
Escherichia_coli_O157_H7_str_Sakai	NC_002128.1	VFG040936_etpH	100	555	8624..9178	100
Escherichia_coli_O157_H7_str_Sakai	NC_002128.1	VFG040934_etpF	100	1224	6939..8162	100
Escherichia_coli_O157_H7_str_Sakai	NC_002695.1	VFG035034_nleG6-2	100	402	2159441..2159842	100
Escherichia_coli_O157_H7_str_Sakai	NC_002695.1	VFG035039_nleG6-3	100	408	3479673..3480080	100
Escherichia_coli_O157_H7_str_Sakai	NC_002695.1	VFG035044_nleG7	100	372	2209505..2209876	100
Escherichia_coli_O157_H7_str_Sakai	NC_002695.1	VFG035053_nleG8-2	100	651	3477756..3478406	100
Escherichia_coli_O157_H7_str_Sakai	NC_002695.1	VFG035062_nleH1	100	882	927482..928363	100
Escherichia_coli_O157_H7_str_Sakai	NC_002695.1	VFG035073_nleH2	100	912	1804693..1805604	100
Escherichia_coli_O157_H7_str_Sakai	NC_002695.1	VFG035434_aec32	100	480	243533..244012	100
Escherichia_coli_O157_H7_str_Sakai	NC_002695.1	VFG035484_icmF	100	3435	245398..248832	100
Escherichia_coli_O157_H7_str_Sakai	NC_002695.1	VFG035508_aec29	100	795	248969..249763	100
Escherichia_coli_O157_H7_str_Sakai	NC_002695.1	VFG035532_aec28	100	744	250385..251128	100
Escherichia_coli_O157_H7_str_Sakai	NC_002695.1	VFG035584_aec26	100	762	253905..254666	100
Escherichia_coli_O157_H7_str_Sakai	NC_002695.1	VFG035610_aec25	100	1332	254671..256002	100
Escherichia_coli_O157_H7_str_Sakai	NC_002695.1	VFG035635_aec24	100	525	256005..256529	100
Escherichia_coli_O157_H7_str_Sakai	NC_002695.1	VFG035686_aec22	100	1083	257831..258913	100
Escherichia_coli_O157_H7_str_Sakai	NC_002695.1	VFG035735_aec19	100	414	260731..261144	100
Escherichia_coli_O157_H7_str_Sakai	NC_002695.1	VFG035760_aec18	100	1392	261235..262626	100
Escherichia_coli_O157_H7_str_Sakai	NC_002695.1	VFG035783_aec17	100	501	262936..263436	100
Escherichia_coli_O157_H7_str_Sakai	NC_002695.1	VFG035808_hcp	100	519	264133..264651	100
Escherichia_coli_O157_H7_str_Sakai	NC_002695.1	VFG035834_aec15	100	2109	2043738..2045846	100
Escherichia_coli_O157_H7_str_Sakai	NC_002695.1	VFG035942_upaG/ehaG	100	4767	4519109..4523875	100
Escherichia_coli_O157_H7_str_Sakai	NC_002695.1	VFG035974_ehaA	100	4050	379668..383717	100
Escherichia_coli_O157_H7_str_Sakai	NC_002695.1	VFG035991_ehaB	100	2943	451255..454197	100
Escherichia_coli_O157_H7_str_Sakai	NC_002695.1	VFG036049_hlyE/clyA	100	912	1670969..1671880	100
Escherichia_coli_O157_H7_str_Sakai	NC_002128.1	VFG040931_etpC	100	876	2589..3464	100
Escherichia_coli_O157_H7_str_Sakai	NC_002128.1	VFG040932_etpD	100	1929	3504..5432	100
Escherichia_coli_O157_H7_str_Sakai	NC_002695.1	VFG042402_ycbU	100	477	1132427..1132903	100
Escherichia_coli_O157_H7_str_Sakai	NC_002695.1	VFG035025_nleG6-1	100	630	1970775..1971404	100
Escherichia_coli_O157_H7_str_Sakai	NC_002695.1	VFG042713_Z2200	99.823	564	2113863..2114426	100
Escherichia_coli_O157_H7_str_Sakai	NC_002695.1	VFG042715_Z2203	99.962	2652	2110099..2112750	100
Escherichia_coli_O157_H7_str_Sakai	NC_002695.1	VFG043092_tar/cheM	99.94	1662	2572960..2574621	100
Escherichia_coli_O157_H7_str_Sakai	NC_002695.1	VFG043093_cheW	99.603	504	2574764..2575267	100
Escherichia_coli_O157_H7_str_Sakai	NC_002695.1	VFG043094_cheA	99.949	1965	2575288..2577252	100
Escherichia_coli_O157_H7_str_Sakai	NC_002695.1	VFG043095_motB	100	927	2577257..2578183	100
Escherichia_coli_O157_H7_str_Sakai	NC_002695.1	VFG043097_flhC	100	579	2579194..2579772	100
Escherichia_coli_O157_H7_str_Sakai	NC_002695.1	VFG043098_flhD	100	360	2579775..2580134	100
Escherichia_coli_O157_H7_str_Sakai	NC_002695.1	VFG043099_fliY	100	801	2621855..2622655	100
Escherichia_coli_O157_H7_str_Sakai	NC_002695.1	VFG043100_fliZ	100	588	2622743..2623330	100
Escherichia_coli_O157_H7_str_Sakai	NC_002695.1	VFG043101_fliA	100	720	2623340..2624059	100
Escherichia_coli_O157_H7_str_Sakai	NC_002695.1	VFG043102_fliC	99.943	1758	2624379..2626136	100
Escherichia_coli_O157_H7_str_Sakai	NC_002695.1	VFG043103_fliD	100	1398	2626402..2627799	100
Escherichia_coli_O157_H7_str_Sakai	NC_002695.1	VFG043091_cheR	100	861	2570434..2571294	100
Escherichia_coli_O157_H7_str_Sakai	NC_002695.1	VFG043105_fliT	100	366	2628234..2628599	100
Escherichia_coli_O157_H7_str_Sakai	NC_002695.1	VFG043107_fliF	100	1659	2637713..2639371	100
Escherichia_coli_O157_H7_str_Sakai	NC_002695.1	VFG043110_fliI	99.927	1374	2641100..2642473	100
Escherichia_coli_O157_H7_str_Sakai	NC_002695.1	VFG043111_fliJ	100	444	2642492..2642935	100
Escherichia_coli_O157_H7_str_Sakai	NC_002695.1	VFG043113_fliL	100	465	2644164..2644628	100
Escherichia_coli_O157_H7_str_Sakai	NC_002695.1	VFG043115_fliN	100	414	2645634..2646047	100
Escherichia_coli_O157_H7_str_Sakai	NC_002695.1	VFG043116_fliO	100	366	2646050..2646415	100
Escherichia_coli_O157_H7_str_Sakai	NC_002695.1	VFG043118_fliQ	100	270	2647162..2647431	100
Escherichia_coli_O157_H7_str_Sakai	NC_002695.1	VFG043119_fliR	100	786	2647439..2648224	100
Escherichia_coli_O157_H7_str_Sakai	NC_002695.1	VFG043120_flk	100	996	3164303..3165298	100
Escherichia_coli_O157_H7_str_Sakai	NC_002695.1	VFG043544_Z1307	100	1041	1148484..1149524	100
Escherichia_coli_O157_H7_str_Sakai	NC_002695.1	VFG043545_ECS88_3547	99.774	885	4050537..4051421	100
Escherichia_coli_O157_H7_str_Sakai	NC_002695.1	VFG043106_fliE	100	315	2637184..2637498	100
Escherichia_coli_O157_H7_str_Sakai	NC_002695.1	VFG043090_cheB	99.905	1050	2569382..2570431	100
Escherichia_coli_O157_H7_str_Sakai	NC_002695.1	VFG043089_cheY	99.744	390	2568978..2569367	100
Escherichia_coli_O157_H7_str_Sakai	NC_002695.1	VFG043088_cheZ	100	645	2568323..2568967	100
Escherichia_coli_O157_H7_str_Sakai	NC_002695.1	VFG042716_Z2204	100	531	2109555..2110085	100
Escherichia_coli_O157_H7_str_Sakai	NC_002695.1	VFG042717_Z2205	100	504	2109039..2109542	100
[truncated: 3,068 more rows]
